# Supplementary material for: Metabolic network analysis of pre-ASD newborns and 5-year-old children with autism spectrum disorder
Source: Commun Biol. 2024 May 10;7:536. doi: 10.1038/s42003-024-06102-y (PMC11549098; doi:10.1038/s42003-024-06102-y)
Supplement: Supplementary file 3 — Supplementary Data 1-19 [file 42003_2024_6102_MOESM3_ESM.xlsx]

## Sheet: Data 1. Newborn raw data
Supplementary Data 1. Raw Metabolomic Data. Cohort #1: Pre-ASD Newborns and TD Controls. Males and females.
Sample Name	Sex	Group	1,25-Dihydroxyvitamin D3	1-Methyladenine	1-Methyladenosine	1-Methylhistidine	1-Methylnicotinamide	1-Pyrroline-5-carboxylic acid	11,12-DiHETrE	11,12-Epoxyeicosatrienoic acid	11-Dehydro-thromboxane B2	11-HETE	12-HETE	13,14-Dihydro-15-keto PGF2a	13S-hydroxyoctadecadienoic acid	14,15-DHET	14,15-Epoxy-5,8,11-eicosatrienoic acid	15-HETE	2,3-Diphosphoglyceric acid	2-Arachidonylglycerol	2-Deoxyguanosine 5-monophosphate	2-Deoxyinosine triphosphate	2-Hydroxy-3-methylbutyric acid	2-Hydroxyglutarate	2-Isopropylmalic acid	2-Keto-L-gluconate	2-Ketobutyric acid	2-Methylcitric acid	2-Octenoylcarnitine	2-Picolinic acid	2-Pyrocatechuic acid	20-Hydroxyeicosatetraenoic acid	24,25-Dihydrolanosterol	3, 5-Tetradecadiencarnitine	3-Aminoisobutyric acid	3-Hydroxy-cis-5-tetradecenoylcarnitine	3-Hydroxyanthranilic acid	3-Hydroxydodecanoylcarnitine	3-Hydroxyhexadecanoylcarnitine	3-Hydroxyhexadecenoylcarnitine	3-Hydroxyhexanoylcarnitine	3-Hydroxyisovaleryl Carnitine	3-Hydroxylinoleylcarnitine	3-Hydroxyoleoylcarnitine	3-Methylthiopropionic acid	3-Phosphoglyceric acid	3-methyladenine	3-methylphenylacetic acid	4,5-Dihydroorotic acid
A_FAW_ASD_21	Female	Pre-ASD	8.22258e+06	N/A	4.9292e+06	6.45505e+07	N/A	204089	N/A	508823	N/A	772879	1.10116e+06	N/A	42266793	N/A	208685	278964	N/A	N/A	60245.3	N/A	3.9957e+06	4.6765e+06	N/A	154188	5.10279e+07	179740	1.99123e+07	3.44823e+06	N/A	1.63467e+06	512356	174921	210105	762157	N/A	2.40754e+06	1.26834e+06	5.67256e+06	N/A	1.13494e+07	206853	826129	N/A	1.14134e+06	N/A	N/A	N/A
A_FCH_ASD_5	Female	Pre-ASD	1.04428e+07	N/A	3.9572e+06	2.06064e+07	N/A	255298	N/A	1.07756e+06	N/A	1.77504e+06	6.35589e+06	N/A	8.681e+06	N/A	448205	594672	N/A	N/A	51856.2	N/A	3.69815e+06	2.97208e+06	N/A	93956.4	5.12564e+07	174122	7.41471e+06	4.83965e+06	N/A	4.08244e+06	392977	165140	828796	617734	N/A	1.8211e+06	1.78077e+06	4976202	N/A	5.06573e+06	490951	1.05512e+06	N/A	1.14282e+06	N/A	N/A	N/A
A_FCR_ASD_14	Female	Pre-ASD	1.03949e+07	N/A	4.39431e+06	2.77076e+07	N/A	169262	N/A	503356	N/A	764270	949487	N/A	1.56275e+07	N/A	281891	269598	N/A	N/A	62171.6	N/A	3.53425e+06	3.8783e+06	N/A	110600	5.31158e+07	151564	1.23762e+07	4.57285e+06	N/A	1.43421e+06	395839	138034	961557	570434	N/A	1.68885e+06	1.12474e+06	4.98405e+06	N/A	6.6164e+06	169830	916986	N/A	1.22908e+06	N/A	N/A	N/A
A_FDT_ASD_20	Female	Pre-ASD	2.62441e+07	N/A	5.51693e+06	1.98798e+07	N/A	150258	N/A	274870	N/A	457821	673925	N/A	3.41338e+07	N/A	170709	126512	N/A	N/A	51382.6	N/A	3.23078e+06	3.91751e+06	N/A	153915	5.12083e+07	141737	8.66828e+06	4.31422e+06	N/A	1.13003e+06	633787	165126	484411	627897	N/A	2.81333e+06	1.28097e+06	4.75069e+06	N/A	1.07389e+07	716831	971327	N/A	1.57623e+06	N/A	N/A	N/A
A_FEF_ASD_2	Female	Pre-ASD	8.21716e+06	N/A	4.29311e+06	3.10476e+07	N/A	142986	N/A	449161	N/A	691169	1.15343e+06	N/A	3.39042e+07	N/A	201456	221387	N/A	N/A	69850.2	N/A	5.01252e+06	4.08657e+06	N/A	61467	5.11494e+07	159202	1.17169e+07	4.32999e+06	N/A	1.4925e+06	346496	139019	969715	504009	N/A	1.62421e+06	930221	4.72194e+06	N/A	6.85033e+06	299766	799809	N/A	1.24353e+06	N/A	N/A	N/A
A_FNK_ASD_8	Female	Pre-ASD	9.61121e+06	N/A	5.20835e+06	2.7158e+07	N/A	120262	N/A	665169	N/A	1.08344e+06	2.26312e+06	N/A	4.34981e+06	N/A	297029	358852	N/A	N/A	50333.9	N/A	4.09e+06	3.80976e+06	N/A	132433	5.66837e+07	124530	8.74275e+06	4.32515e+06	N/A	1.97012e+06	288331	197453	181492	300003	N/A	903457	890699	2.40959e+06	N/A	6.03634e+06	382035	594718	N/A	917534	N/A	N/A	N/A
A_FTK_ASD_7	Female	Pre-ASD	1.00866e+07	N/A	7.53387e+06	2.18053e+07	N/A	272827	N/A	512572	N/A	805036	2.25009e+06	N/A	2.43883e+06	N/A	252676	260049	N/A	N/A	49159	N/A	5.13927e+06	4.59982e+06	N/A	145591	5.66742e+07	264981	2.03921e+07	5.78424e+06	N/A	1.79719e+06	498392	275265	316260	988987	N/A	3.13656e+06	1.54838e+06	4.67943e+06	N/A	8.23238e+06	2.08945e+06	1.12505e+06	N/A	2.29937e+06	N/A	N/A	N/A
B_FDB_ASD_177	Female	Pre-ASD	1.80561e+08	N/A	5.96238e+06	3.62978e+07	N/A	364238	N/A	411199	N/A	676083	772237	N/A	2.05412e+07	N/A	212332	253330	N/A	N/A	69969.3	N/A	4.39531e+06	4.85648e+06	N/A	104753	5.53069e+07	198023	1.76842e+07	4.37194e+06	N/A	1.40937e+06	369795	299757	661274	1.7303e+06	N/A	5.28417e+06	1.97916e+06	5.61446e+06	N/A	1.04231e+07	660909	1.41261e+06	N/A	1.39433e+06	N/A	N/A	N/A
B_FDL_ASD_183	Female	Pre-ASD	1.00368e+08	N/A	7.53687e+06	2.73935e+07	N/A	336959	N/A	575004	N/A	1.03815e+06	1.82401e+06	N/A	4.44633e+07	N/A	333000	467466	N/A	N/A	55381.4	N/A	6.94138e+06	7.62488e+06	N/A	160248	4.8593e+07	122108	1.48945e+07	4.63914e+06	N/A	2.06651e+06	659795	301008	1.13627e+06	753457	N/A	3.19818e+06	1.49061e+06	5.39274e+06	N/A	1.39477e+07	709086	1.03989e+06	N/A	2.51646e+06	N/A	N/A	N/A
B_FJR_ASD_182	Female	Pre-ASD	1.25622e+07	N/A	3.93755e+06	2.27019e+07	N/A	229163	N/A	498125	N/A	679937	1.7232e+06	N/A	4.85262e+07	N/A	256698	273604	N/A	N/A	69052.1	N/A	3.55905e+06	2.57675e+06	N/A	127015	4.70137e+07	187006	1.01027e+07	5.39515e+06	N/A	1.75553e+06	448918	146939	466304	496522	N/A	1.62102e+06	704762	3.70294e+06	N/A	7.96799e+06	258830	534868	N/A	1.07343e+06	N/A	N/A	N/A
B_FKG_ASD_180	Female	Pre-ASD	1.25338e+07	N/A	4.31936e+06	2.33297e+07	N/A	106776	N/A	502178	N/A	710679	920133	N/A	3.27983e+07	N/A	252845	278267	N/A	N/A	55584.5	N/A	4.09013e+06	3.79599e+06	N/A	160757	5.35679e+07	164062	1.73033e+07	4.52267e+06	N/A	1.58918e+06	469784	184560	367695	408655	N/A	1.13839e+06	817456	3.85198e+06	N/A	9.54439e+06	390828	697361	N/A	1.29859e+06	N/A	N/A	N/A
B_FKS_ASD_185	Female	Pre-ASD	5.81906e+06	N/A	4.7312e+06	2.26145e+07	N/A	171426	N/A	348361	N/A	490325	1.09298e+06	N/A	2.50181e+07	N/A	160507	202153	N/A	N/A	56280.1	N/A	4.04178e+06	3.0495e+06	N/A	120397	5.80022e+07	169446	1.2456e+07	4.66058e+06	N/A	1.1891e+06	338208	186481	165168	724304	N/A	2.63289e+06	1.48144e+06	3.42874e+06	N/A	9.5326e+06	162561	904599	N/A	1.4164e+06	N/A	N/A	N/A
B_FMB_ASD_178	Female	Pre-ASD	1.13838e+07	N/A	5.77069e+06	33261011	N/A	297461	N/A	658782	N/A	914981	1.68327e+06	N/A	3.41264e+07	N/A	341088	357588	N/A	N/A	67074.1	N/A	6.08999e+06	4.59233e+06	N/A	142918	5.52605e+07	194877	2.19843e+07	3.73841e+06	N/A	2.16305e+06	419973	265049	267644	1.53622e+06	N/A	5.30478e+06	1.93418e+06	4.69795e+06	N/A	6.62427e+06	188676	1.15558e+06	N/A	1.78037e+06	N/A	N/A	N/A
B_FMM_ASD_181	Female	Pre-ASD	1.17908e+08	N/A	5.26332e+06	1.99551e+07	N/A	224446	N/A	911751	N/A	1.37554e+06	2.53479e+06	N/A	3.19289e+07	N/A	451388	591913	N/A	N/A	46679.4	N/A	4.7088e+06	6.67716e+06	N/A	132817	4.92203e+07	2.05201e+07	9.49355e+06	4.31788e+06	N/A	2.72039e+06	480976	150082	293931	710393	N/A	1.83283e+06	1.00477e+06	3.52238e+06	N/A	6.04911e+06	608918	857446	N/A	1.2723e+06	N/A	N/A	N/A
B_FMS_ASD_184	Female	Pre-ASD	9.096e+06	N/A	5.81741e+06	1.68744e+07	N/A	222444	N/A	619128	N/A	907536	2.09663e+06	N/A	41742948	N/A	313152	298680	N/A	N/A	47413.3	N/A	4.75104e+06	4.60074e+06	N/A	139906	4.85794e+07	132673	1.22527e+07	4.7657e+06	N/A	2.38973e+06	577120	178758	997056	755636	N/A	3.08427e+06	1.31785e+06	7.19006e+06	N/A	7.37925e+06	326954	1.03373e+06	N/A	1.30801e+06	N/A	N/A	N/A
B_FSV_ASD_186	Female	Pre-ASD	3.19945e+07	N/A	3.06315e+06	2.27203e+07	N/A	237819	N/A	2.10045e+06	N/A	3470956	8.35292e+06	N/A	5.80515e+07	N/A	771772	935813	N/A	N/A	66883	N/A	6.66372e+06	3.87071e+06	N/A	54844.8	5.11009e+07	168402	1.08005e+07	3.88448e+06	N/A	6.38184e+06	442916	242854	1.31948e+06	975536	N/A	2.30234e+06	1.84125e+06	4.88082e+06	N/A	9.19506e+06	269040	1.22787e+06	N/A	1.48372e+06	N/A	N/A	N/A
C_FAK_ASD_270	Female	Pre-ASD	1.21555e+07	N/A	5.76666e+06	2.95159e+07	N/A	205387	N/A	530929	N/A	794346	2.87254e+06	N/A	5.14007e+07	N/A	225135	252091	N/A	N/A	59850	N/A	3.59563e+06	2.87136e+06	N/A	109344	5.46031e+07	105213	3.55751e+07	4.72935e+06	N/A	2.15287e+06	288239	175685	132492	770447	N/A	2.32808e+06	1.34093e+06	3.55597e+06	N/A	8.0936e+06	219086	795832	N/A	1.05774e+06	N/A	N/A	N/A
A_MAF_ASD_86	Male	Pre-ASD	5.67601e+06	N/A	3.80484e+06	1.58813e+07	N/A	179341	N/A	717417	N/A	1.11506e+06	3.793e+06	N/A	2.8265e+07	N/A	380312	412615	N/A	N/A	61380.7	N/A	6.58333e+06	4.24664e+06	N/A	97852.2	5.08938e+07	186124	1.33827e+07	4.97591e+06	N/A	2.74523e+06	572231	152564	1.06992e+06	794150	N/A	2.84986e+06	1.39392e+06	7.57574e+06	N/A	1.10938e+07	180497	1.18324e+06	N/A	1.66652e+06	N/A	N/A	N/A
A_MCL_ASD_93	Male	Pre-ASD	2.75055e+07	N/A	3.94402e+06	1.6223e+07	N/A	166214	N/A	558695	N/A	930702	2174763	N/A	4.48879e+07	N/A	255663	282124	N/A	N/A	38340.8	N/A	5.36186e+06	4.16697e+06	N/A	112114	5.46382e+07	175012	1.5714e+07	4.48172e+06	N/A	2.155e+06	854159	131977	1.38222e+06	807300	N/A	2.78993e+06	1.33034e+06	7.34618e+06	N/A	1.37097e+07	299765	1.12639e+06	N/A	1.13155e+06	N/A	N/A	N/A
A_MCR_ASD_103	Male	Pre-ASD	6.19138e+06	N/A	4.28551e+06	1.64972e+07	N/A	231351	N/A	828220	N/A	1.4012e+06	4.12914e+06	N/A	3.71734e+07	N/A	441499	436547	N/A	N/A	36972.5	N/A	6.3259e+06	3.63734e+06	N/A	89271.5	5.29393e+07	175403	1.14455e+07	4.22272e+06	N/A	2.91358e+06	604027	115732	202829	530671	N/A	1.94466e+06	1.14424e+06	4.68823e+06	N/A	5.42032e+06	325870	768453	N/A	1.3533e+06	N/A	N/A	N/A
A_MDH_ASD_90	Male	Pre-ASD	8.17268e+06	N/A	5.13056e+06	1.86876e+07	N/A	241681	N/A	877465	N/A	1.27195e+06	4.3037e+06	N/A	3.40824e+07	N/A	389299	439284	N/A	N/A	53554.3	N/A	4.63226e+06	3.43879e+06	N/A	196589	5.34023e+07	191747	1.94616e+07	4.07837e+06	N/A	3.08877e+06	627492	187741	238259	789653	N/A	2.47335e+06	1.70679e+06	5.65164e+06	N/A	9.83941e+06	418449	1.27988e+06	N/A	1.39981e+06	N/A	N/A	N/A
A_MEB_ASD_80	Male	Pre-ASD	7.10177e+06	N/A	4.44092e+06	2.38693e+07	N/A	258350	N/A	564152	N/A	905716	2.30005e+06	N/A	3.23418e+07	N/A	319888	299962	N/A	N/A	51145.8	N/A	9.46981e+06	4.59033e+06	N/A	135627	5.78765e+07	123720	1.62681e+07	4.45196e+06	N/A	1.98524e+06	493474	277646	186811	1.32025e+06	N/A	4.65887e+06	2.51897e+06	7.10801e+06	N/A	2.08089e+07	196444	1.33047e+06	N/A	2.12731e+06	N/A	N/A	N/A
A_MHC_ASD_81	Male	Pre-ASD	1.06484e+07	N/A	3.27023e+06	3.12741e+07	N/A	165935	N/A	1.10486e+06	N/A	1.63042e+06	4.55853e+06	N/A	1.23034e+07	N/A	400393	429740	N/A	N/A	64161.8	N/A	4.08835e+06	3.51756e+06	N/A	99930.4	5.37342e+07	122520	9.06554e+06	4.10574e+06	N/A	3.48515e+06	302142	179671	971354	773435	N/A	2.65496e+06	1.20637e+06	4.96737e+06	N/A	7.99594e+06	342939	935193	N/A	896021	N/A	N/A	N/A
A_MJC_ASD_82	Male	Pre-ASD	2.21676e+07	N/A	3.64634e+06	2.52372e+07	N/A	252202	N/A	315401	N/A	609057	1.01572e+06	N/A	3.71904e+07	N/A	191852	194520	N/A	N/A	37001.8	N/A	5.41665e+06	4.2693e+06	N/A	46078.8	5.23987e+07	152094	1.11812e+07	4.25094e+06	N/A	1.31866e+06	534714	235299	1.00989e+06	834976	N/A	3.45812e+06	1.95368e+06	5.94627e+06	N/A	11579342	228156	921588	N/A	1.11469e+06	N/A	N/A	N/A
A_MJD_ASD_84	Male	Pre-ASD	2.77543e+07	N/A	4.92941e+06	2.94642e+07	N/A	195325	N/A	568830	N/A	934690	1.60009e+06	N/A	4.30613e+07	N/A	332103	320013	N/A	N/A	45691.9	N/A	5.55729e+06	7.39928e+06	N/A	168607	56740001	258536	8.9421e+06	3.86335e+06	N/A	2.06329e+06	493123	147336	544932	803856	N/A	2.25424e+06	1.49436e+06	6.0929e+06	N/A	7.63364e+06	341728	1.07516e+06	N/A	1.93905e+06	N/A	N/A	N/A
A_MJS_ASD_108	Male	Pre-ASD	8.45932e+06	N/A	3.80679e+06	1.44858e+07	N/A	171117	N/A	899045	N/A	1.31963e+06	7.7062e+06	N/A	2.82707e+07	N/A	479067	493318	N/A	N/A	37644.8	N/A	3.2779e+06	3.43694e+06	N/A	82294.8	5.33657e+07	129835	1.12821e+07	4.82952e+06	N/A	4.43433e+06	365752	156246	438695	892847	N/A	2.64678e+06	1.94331e+06	5.08842e+06	N/A	10158633	193494	1.32471e+06	N/A	1.34907e+06	N/A	N/A	N/A
A_MJT_ASD_101	Male	Pre-ASD	1.14407e+07	N/A	4.02135e+06	1.98567e+07	N/A	214942	N/A	643838	N/A	1.00437e+06	2.77961e+06	N/A	1.63991e+07	N/A	352111	372381	N/A	N/A	56249.3	N/A	3.58137e+06	4.08638e+06	N/A	140487	5.24751e+07	140235	2.03394e+07	4.26422e+06	N/A	2.4929e+06	502602	209153	236851	394304	N/A	1.38431e+06	1.11555e+06	6.31352e+06	N/A	7.6532e+06	240800	765138	N/A	1.54709e+06	N/A	N/A	N/A
A_MKA_ASD_79	Male	Pre-ASD	4.28908e+07	N/A	4.06155e+06	2.46812e+07	N/A	154935	N/A	777724	N/A	1.14627e+06	1.92547e+06	N/A	1.27955e+07	N/A	332075	383155	N/A	N/A	43264.7	N/A	5.45073e+06	4.14805e+06	N/A	120537	5.63016e+07	287349	9.40008e+06	4.50997e+06	N/A	2271552	557843	215966	199371	771515	N/A	2.37613e+06	1.34123e+06	4.89451e+06	N/A	8.80759e+06	438229	922987	N/A	1.25097e+06	N/A	N/A	N/A
A_MLG_ASD_88	Male	Pre-ASD	5.02368e+06	N/A	4.28998e+06	1.78245e+07	N/A	253547	N/A	514141	N/A	888069	1.59507e+06	N/A	5.61125e+06	N/A	328224	352988	N/A	N/A	74746.7	N/A	4.49026e+06	5.69991e+06	N/A	70655.2	5.37212e+07	183850	9.13619e+06	4.56956e+06	N/A	1.90589e+06	488716	155932	966929	751256	N/A	2.36271e+06	1.52513e+06	4.46308e+06	N/A	8.23637e+06	297554	805116	N/A	1.27969e+06	N/A	N/A	N/A
A_MLY_ASD_116	Male	Pre-ASD	5.44899e+06	N/A	4.89042e+06	2.18526e+07	N/A	183277	N/A	366263	N/A	539510	650695	N/A	6.15861e+07	N/A	201301	193941	N/A	N/A	56513.1	N/A	2.90479e+06	3.62124e+06	N/A	69452.8	5.28009e+07	137872	1.91353e+07	3.84102e+06	N/A	1.10461e+06	482303	237269	2.52358e+06	998670	N/A	3.23191e+06	1.343e+06	5.14635e+06	N/A	1.17915e+07	188284	802270	N/A	1.85488e+06	N/A	N/A	N/A
A_MMD_ASD_83	Male	Pre-ASD	1.50794e+07	N/A	5.17121e+06	2.60338e+07	N/A	263572	N/A	535687	N/A	834457	1.27169e+06	N/A	1.5101e+07	N/A	264849	373634	N/A	N/A	50071.9	N/A	4.99565e+06	6.44871e+06	N/A	69583.7	5.6945e+07	197857	1.0411e+07	4.46718e+06	N/A	1.9097e+06	535231	164925	2.5427e+06	661359	N/A	3.18536e+06	1.63291e+06	5.59212e+06	N/A	1.78188e+07	484493	960546	N/A	1.45416e+06	N/A	N/A	N/A
A_MRF_ASD_87	Male	Pre-ASD	1.61934e+07	N/A	6.56564e+06	1.86578e+07	N/A	198710	N/A	482134	N/A	702592	937150	N/A	2.90972e+07	N/A	237782	302420	N/A	N/A	68154.9	N/A	2.30432e+06	2.42562e+06	N/A	128845	5.19107e+07	104231	9.63493e+06	4.72914e+06	N/A	1.29137e+06	482314	197421	1.11759e+06	583261	N/A	1.62818e+06	884666	5.27582e+06	N/A	1.16644e+07	249070	663509	N/A	2.1757e+06	N/A	N/A	N/A
A_MRH_ASD_89	Male	Pre-ASD	4.38556e+07	N/A	4.15801e+06	2.77441e+07	N/A	203718	N/A	551163	N/A	888084	2.40292e+06	N/A	4.48267e+07	N/A	257226	256312	N/A	N/A	56699.1	N/A	4.52728e+06	4.09735e+06	N/A	95792	5.13712e+07	239509	1.43413e+07	4.31197e+06	N/A	1.94524e+06	439953	167863	1.0081e+06	814651	N/A	2.23809e+06	1.63392e+06	5.78725e+06	N/A	7.22536e+06	397574	1.33885e+06	N/A	1.08003e+06	N/A	N/A	N/A
A_MSM_ASD_98	Male	Pre-ASD	1.02144e+07	N/A	3.24358e+06	30604885	N/A	262611	N/A	642527	N/A	967023	1.62747e+06	N/A	4.07491e+07	N/A	366467	381487	N/A	N/A	44732.5	N/A	3.58626e+06	4.35831e+06	N/A	98366.5	6.53925e+07	269445	1.72852e+07	4.61907e+06	N/A	2.54791e+06	474637	174617	673926	794326	N/A	2.62002e+06	1.40019e+06	3.77921e+06	N/A	1.34207e+07	315439	762841	N/A	877611	N/A	N/A	N/A
A_MSS_ASD_107	Male	Pre-ASD	3.15725e+07	N/A	4.9854e+06	2.25661e+07	N/A	224878	N/A	572402	N/A	814175	1.64066e+06	N/A	4.1469e+07	N/A	261035	302980	N/A	N/A	60490.2	N/A	3.59537e+06	4.12489e+06	N/A	157545	5.17136e+07	135853	1.9067e+07	3.01484e+06	N/A	1.88565e+06	630395	138204	167216	495312	N/A	1.68684e+06	993920	6.02183e+06	N/A	8.70711e+06	205883	901704	N/A	1.30029e+06	N/A	N/A	N/A
A_MST_ASD_112	Male	Pre-ASD	1.39206e+07	N/A	5.73437e+06	3.69804e+07	N/A	233948	N/A	477796	N/A	619977	1.33281e+06	N/A	1.72967e+07	N/A	190068	249278	N/A	N/A	46878.8	N/A	5.2422e+06	3.04528e+06	N/A	114912	5.38731e+07	179184	1.02715e+07	4.83267e+06	N/A	1.33076e+06	557616	211967	387836	1.1017e+06	N/A	3.72541e+06	1.66828e+06	5.5718e+06	N/A	1.31556e+07	217407	970795	N/A	1.80804e+06	N/A	N/A	N/A
A_MSW_ASD_114	Male	Pre-ASD	3.41007e+06	N/A	7.11461e+06	4.1893e+07	N/A	330352	N/A	1.21591e+06	N/A	1.75861e+06	2.45837e+06	N/A	3.56598e+07	N/A	929995	960663	N/A	N/A	78107	N/A	4.53232e+06	4.4093e+06	N/A	121682	6.34719e+07	153046	3.89189e+07	4.10843e+06	N/A	3.22215e+06	551825	198168	684824	905594	N/A	3.07157e+06	1.07387e+06	8.39791e+06	N/A	8.25552e+06	400697	955836	N/A	2.01129e+06	N/A	N/A	N/A
A_MSY_ASD_117	Male	Pre-ASD	6.62989e+06	N/A	3.76574e+06	2.24776e+07	N/A	254553	N/A	900297	N/A	1.3728e+06	2.0087e+06	N/A	1.4784e+07	N/A	481255	410947	N/A	N/A	42970.7	N/A	4.96556e+06	5.525e+06	N/A	197867	4.924e+07	198004	2.98152e+07	4.33792e+06	N/A	2.11385e+06	578838	249249	475957	1.14373e+06	N/A	3.4656e+06	1.6264e+06	7.00406e+06	N/A	8.83884e+06	273526	1.16802e+06	N/A	1.9783e+06	N/A	N/A	N/A
A_MYW_ASD_115	Male	Pre-ASD	8.4781e+06	N/A	3.78022e+06	3.73329e+07	N/A	301798	N/A	579379	N/A	874968	1.29189e+06	N/A	2.40428e+07	N/A	290047	286772	N/A	N/A	52409.8	N/A	4.29409e+06	6.01808e+06	N/A	71072.9	5.59345e+07	281733	1.94665e+07	4.33081e+06	N/A	1.83176e+06	578343	186024	1.58709e+06	1.00917e+06	N/A	3.57156e+06	1.62364e+06	5.40924e+06	N/A	9.39323e+06	238202	910305	N/A	1.18741e+06	N/A	N/A	N/A
B_MAL_ASD_218	Male	Pre-ASD	3.77043e+07	N/A	6.18554e+06	2.22733e+07	N/A	245628	N/A	363462	N/A	625491	1.07962e+06	N/A	4.22228e+07	N/A	186460	246375	N/A	N/A	69558.9	N/A	5.92749e+06	4.04084e+06	N/A	72762	5.72916e+07	200387	1.38969e+07	4.95781e+06	N/A	1.28079e+06	446495	177186	1.74398e+06	742667	N/A	3.22697e+06	1.026e+06	5.45085e+06	N/A	1.2524e+07	477333	623840	N/A	1.83868e+06	N/A	N/A	N/A
B_MAM_ASD_224	Male	Pre-ASD	1.36535e+07	N/A	8.83297e+06	4.76285e+07	N/A	163998	N/A	296155	N/A	449653	428920	N/A	4.55158e+07	N/A	178914	195705	N/A	N/A	37469.4	N/A	3.98381e+06	4.00397e+06	N/A	147715	6.41988e+07	303712	2.69223e+07	4.00116e+06	N/A	1.04472e+06	833734	163235	686126	697768	N/A	2.67925e+06	1.33737e+06	7.55887e+06	N/A	1.40095e+07	255210	811783	N/A	1.31649e+06	N/A	N/A	N/A
B_MAX_ASD_202	Male	Pre-ASD	1.01205e+07	N/A	3.21551e+06	2.1476e+07	N/A	182370	N/A	925753	N/A	1.33976e+06	1.97272e+06	N/A	1.55065e+07	N/A	390650	463730	N/A	N/A	41323.3	N/A	4.10398e+06	4.64895e+06	N/A	152882	5.4922e+07	156446	1.43206e+07	4.15515e+06	N/A	2.12227e+06	525256	221098	1.0869e+06	820807	N/A	2.40408e+06	1.29267e+06	5.82737e+06	N/A	1.49022e+07	322984	1.02506e+06	N/A	1.15148e+06	N/A	N/A	N/A
B_MBK_ASD_215	Male	Pre-ASD	1.99064e+07	N/A	7.33236e+06	1.78443e+07	N/A	222224	N/A	544305	N/A	796976	963200	N/A	6.52147e+07	N/A	255399	283453	N/A	N/A	83517.8	N/A	6.73667e+06	4.3731e+06	N/A	108239	5.97287e+07	143472	9.53375e+06	5.50013e+06	N/A	1.18766e+06	467509	174007	1.27454e+06	1.04673e+06	N/A	4.42033e+06	1.99169e+06	4.65857e+06	N/A	1.2439e+07	415920	1.01493e+06	N/A	1.22595e+06	N/A	N/A	N/A
B_MBN_ASD_226	Male	Pre-ASD	2.09021e+07	N/A	3.1033e+06	1.70901e+07	N/A	505058	N/A	468074	N/A	638840	1.02462e+06	N/A	3.88947e+07	N/A	180427	235726	N/A	N/A	61648.6	N/A	3.62063e+06	3.4111e+06	N/A	91897	5.93412e+07	156595	2.36161e+07	5.18061e+06	N/A	1.56264e+06	453165	196116	2.5563e+06	665991	N/A	2.24469e+06	1.02142e+06	4.39493e+06	N/A	8.04772e+06	336477	919303	N/A	1.35098e+06	N/A	N/A	N/A
B_MCC_ASD_206	Male	Pre-ASD	6.59944e+06	N/A	3.78462e+06	1.7546e+07	N/A	281400	N/A	367483	N/A	546111	762694	N/A	1.81473e+07	N/A	194787	193991	N/A	N/A	45692.1	N/A	2.80415e+06	2.47489e+06	N/A	92842.7	5.34538e+07	143224	1.40022e+07	4.44728e+06	N/A	921099	398712	177525	1.16158e+06	1.00147e+06	N/A	2.65822e+06	1.68972e+06	5.08594e+06	N/A	1.21476e+07	166927	953073	N/A	999479	N/A	N/A	N/A
B_MCC_ASD_207	Male	Pre-ASD	6.10349e+07	N/A	3.71537e+06	2.35302e+07	N/A	110285	N/A	417878	N/A	676448	817082	N/A	2.41655e+07	N/A	255700	257300	N/A	N/A	65910.9	N/A	4.35629e+06	5.48497e+06	N/A	59324.3	5.6563e+07	224489	1.44609e+07	4.48903e+06	N/A	1.43834e+06	663477	175934	258226	968482	N/A	3.34271e+06	1.30895e+06	5.60685e+06	N/A	2.4139e+07	277240	840709	N/A	1.16282e+06	N/A	N/A	N/A
B_MCK_ASD_212	Male	Pre-ASD	1.21973e+07	N/A	4.14544e+06	2.00981e+07	N/A	269910	N/A	584922	N/A	993181	2.8371e+06	N/A	2.80832e+07	N/A	296262	377195	N/A	N/A	35115.2	N/A	6.49194e+06	3.28974e+06	N/A	140327	6.08877e+07	242812	1.0656e+07	5.03227e+06	N/A	2520863	601718	171280	832388	645848	N/A	2.41954e+06	1.01137e+06	5.67976e+06	N/A	7.14459e+06	234312	515229	N/A	815393	N/A	N/A	N/A
B_MCM_ASD_222	Male	Pre-ASD	2.24067e+07	N/A	4.50126e+06	2.27168e+07	N/A	204058	N/A	764693	N/A	1.23777e+06	2.67057e+06	N/A	4.68109e+07	N/A	425176	432560	N/A	N/A	48169.4	N/A	2.56067e+06	4.57194e+06	N/A	165452	5.77051e+07	350412	2.28364e+07	5.09467e+06	N/A	2.54913e+06	618041	184694	1.91066e+06	386754	N/A	1.60914e+06	900199	4.33193e+06	N/A	1.66369e+07	304055	827285	N/A	881744	N/A	N/A	N/A
B_MDK_ASD_211	Male	Pre-ASD	5.27309e+06	N/A	5.78961e+06	2.46673e+07	N/A	264731	N/A	558506	N/A	882218	1.56774e+06	N/A	3.2442e+07	N/A	291646	344966	N/A	N/A	56758	N/A	5.89244e+06	3.73715e+06	N/A	114994	5.06118e+07	128442	8.1077e+06	4.1107e+06	N/A	1.69616e+06	529223	247408	557779	731457	N/A	2.97923e+06	879531	3.79478e+06	N/A	5.03522e+06	261902	694890	N/A	1.41039e+06	N/A	N/A	N/A
B_MDW_ASD_235	Male	Pre-ASD	6.4174e+07	N/A	3.94258e+06	2.75502e+07	N/A	319958	N/A	802259	N/A	1.4049e+06	2.65134e+06	N/A	2.40974e+07	N/A	362728	389474	N/A	N/A	59463.4	N/A	4.17645e+06	4.59119e+06	N/A	100966	5.25462e+07	179020	6.68412e+06	4.75597e+06	N/A	2.44393e+06	388523	166391	891167	1.47362e+06	N/A	4.49148e+06	2.14174e+06	5.71001e+06	N/A	1.07066e+07	946281	1.35088e+06	N/A	1.10109e+06	N/A	N/A	N/A
B_MEB_ASD_204	Male	Pre-ASD	8.11362e+07	N/A	5.1279e+06	2.38031e+07	N/A	293342	N/A	924230	N/A	1.32922e+06	3.54796e+06	N/A	3.4813e+07	N/A	437780	461947	N/A	N/A	35072.9	N/A	6.03852e+06	5.2041e+06	N/A	133164	5.08734e+07	114905	1.79275e+07	4.20297e+06	N/A	2.68689e+06	488227	175023	162784	801843	N/A	3.6245e+06	1.52282e+06	6.80077e+06	N/A	9.0794e+06	360626	1.10868e+06	N/A	1.4915e+06	N/A	N/A	N/A
B_MEP_ASD_225	Male	Pre-ASD	1.32222e+08	N/A	5.71374e+06	2.26013e+07	N/A	298479	N/A	260996	N/A	390990	537806	N/A	1.748e+07	N/A	127441	180837	N/A	N/A	71455.4	N/A	3.04384e+06	2.57723e+06	N/A	63012.4	5.29633e+07	159943	1.4882e+07	4.73257e+06	N/A	1.04133e+06	806555	213673	385759	751446	N/A	2.00705e+06	969294	4.96492e+06	N/A	7.4019e+06	438489	739116	N/A	896383	N/A	N/A	N/A
B_MFK_ASD_213	Male	Pre-ASD	7.3422e+06	N/A	5.00143e+06	2.13442e+07	N/A	234482	N/A	457415	N/A	739852	1.08329e+06	N/A	1.62944e+07	N/A	216361	209634	N/A	N/A	50366.6	N/A	3.23383e+06	4.61535e+06	N/A	139213	5.72862e+07	197906	1.9891e+07	4.52675e+06	N/A	1.25164e+06	517542	158329	291222	1.10082e+06	N/A	2.51453e+06	1.62995e+06	5.07791e+06	N/A	1.15954e+07	190605	1.29778e+06	N/A	1.87577e+06	N/A	N/A	N/A
B_MGS_ASD_230	Male	Pre-ASD	5.62381e+06	N/A	5.07361e+06	2.04404e+07	N/A	199764	N/A	619898	N/A	868695	1.57424e+06	N/A	1.01979e+07	N/A	281263	326641	N/A	N/A	60150.1	N/A	3.50643e+06	4.29295e+06	N/A	244594	5.61404e+07	162020	2.43043e+07	4.3486e+06	N/A	1.72533e+06	588812	208274	254263	551388	N/A	1.63269e+06	911367	4.78261e+06	N/A	1.54852e+07	4.27751e+06	1.07098e+06	N/A	2.09981e+06	N/A	N/A	N/A
B_MHK_ASD_216	Male	Pre-ASD	1.16681e+07	N/A	4.72374e+06	1.93804e+07	N/A	280219	N/A	717186	N/A	1.15797e+06	2.19546e+06	N/A	5.20415e+07	N/A	412454	427607	N/A	N/A	60698.6	N/A	2.53528e+06	2.82861e+06	N/A	140539	5.2087e+07	214235	1.0985e+07	4.75815e+06	N/A	1.88506e+06	490017	167982	580452	464700	N/A	1.7803e+06	1.0423e+06	5.08028e+06	N/A	7.23686e+06	163040	652264	N/A	1.0097e+06	N/A	N/A	N/A
B_MIS_ASD_231	Male	Pre-ASD	1.14543e+07	N/A	2.90715e+06	1.7389e+07	N/A	183039	N/A	1.53184e+06	N/A	2.41187e+06	5.75529e+06	N/A	1.71606e+07	N/A	610105	737186	N/A	N/A	40314.7	N/A	6.08901e+06	3.48654e+06	N/A	86575.1	5.3111e+07	188046	9.3192e+06	4.88965e+06	N/A	4.52942e+06	660501	150199	429555	848960	N/A	2.89809e+06	1.67383e+06	4.51503e+06	N/A	8.46151e+06	281448	1.01664e+06	N/A	1.34167e+06	N/A	N/A	N/A
B_MIV_ASD_234	Male	Pre-ASD	1.04577e+07	N/A	4.27609e+06	1.0512e+07	N/A	143000	N/A	358767	N/A	491358	739834	N/A	2.4121e+07	N/A	191991	138454	N/A	N/A	58499.4	N/A	1.85541e+06	2.52421e+06	N/A	194880	5.73373e+07	167487	4.36718e+07	4.6885e+06	N/A	1.00815e+06	321951	118863	131742	363704	N/A	1.03079e+06	600081	2.83988e+06	N/A	8.14774e+06	235350	562686	N/A	1.07802e+06	N/A	N/A	N/A
B_MJD_ASD_179	Male	Pre-ASD	5.53208e+07	N/A	3.42112e+06	2.65982e+07	N/A	226435	N/A	471185	N/A	849403	1.1985e+06	N/A	2.30586e+07	N/A	318905	326318	N/A	N/A	71157.2	N/A	1.80037e+06	2.55851e+06	N/A	196156	5.28964e+07	159590	3.01193e+07	5.04296e+06	N/A	1.77564e+06	470271	170135	1.25611e+06	513111	N/A	1.61239e+06	773633	2.7076e+06	N/A	6.97498e+06	271032	641663	N/A	1.15722e+06	N/A	N/A	N/A
B_MJP_ASD_227	Male	Pre-ASD	1.7535e+07	N/A	6.4643e+06	3.20768e+07	N/A	156852	N/A	343864	N/A	575064	919169	N/A	2.43968e+07	N/A	230414	178703	N/A	N/A	52667.9	N/A	4.70602e+06	3.62595e+06	N/A	165338	5.19749e+07	163873	1.59079e+07	4.21938e+06	N/A	1.27426e+06	419224	298905	415963	928980	N/A	2.84639e+06	1.26469e+06	7.1055e+06	N/A	5.99138e+06	265806	941569	N/A	1.25296e+06	N/A	N/A	N/A
B_MKM_ASD_223	Male	Pre-ASD	7.10757e+06	N/A	4.39986e+06	3.32571e+07	N/A	217695	N/A	416154	N/A	558078	796911	N/A	1.46161e+07	N/A	224335	266084	N/A	N/A	60719.1	N/A	2.44685e+06	3.81311e+06	N/A	136208	5.4239e+07	176417	8.78527e+06	5.17164e+06	N/A	1.44933e+06	342080	153675	1.0915e+06	1.11349e+06	N/A	3.60368e+06	1.24251e+06	5.46028e+06	N/A	5.36799e+06	227331	796792	N/A	1.06205e+06	N/A	N/A	N/A
B_MKS_ASD_232	Male	Pre-ASD	1.0901e+07	N/A	6.58605e+06	2.96352e+07	N/A	166041	N/A	922493	N/A	1.35603e+06	4.63183e+06	N/A	2.47931e+07	N/A	451770	529697	N/A	N/A	31350.7	N/A	5.69191e+06	4.56331e+06	N/A	152537	5.38604e+07	205264	6090898	4.07146e+06	N/A	3.05563e+06	607046	110862	510872	829557	N/A	2.09885e+06	1.39795e+06	7.0051e+06	N/A	1.14022e+07	385438	1.14287e+06	N/A	1.23532e+06	N/A	N/A	N/A
B_MKW_ASD_236	Male	Pre-ASD	7.27428e+06	N/A	5.95277e+06	1.86684e+07	N/A	191342	N/A	394832	N/A	572152	1.11889e+06	N/A	3.46354e+07	N/A	221868	272365	N/A	N/A	50042	N/A	3.63582e+06	3.76167e+06	N/A	136660	5.37322e+07	118202	2.05363e+07	5.86616e+06	N/A	1.39079e+06	412192	124817	624702	491622	N/A	2.20156e+06	1.03011e+06	4.76134e+06	N/A	7.98004e+06	235951	725303	N/A	1.40286e+06	N/A	N/A	N/A
B_MMF_ASD_209	Male	Pre-ASD	6.0974e+06	N/A	4.47428e+06	2.25562e+07	N/A	244048	N/A	498612	N/A	823936	1.23056e+06	N/A	2.27338e+07	N/A	322793	395438	N/A	N/A	64123.6	N/A	3.68679e+06	3.78461e+06	N/A	103501	5.06365e+07	126342	2.65917e+07	3.75801e+06	N/A	1.51601e+06	633425	172693	524233	660879	N/A	1.94773e+06	914972	4.25013e+06	N/A	9.696e+06	171795	1.05182e+06	N/A	1.79764e+06	N/A	N/A	N/A
B_MMJ_ASD_210	Male	Pre-ASD	1.7052e+07	N/A	4.88369e+06	2.2635e+07	N/A	220931	N/A	510268	N/A	725370	2.16547e+06	N/A	4.02957e+07	N/A	226104	257127	N/A	N/A	80742.3	N/A	4.62759e+06	3.86207e+06	N/A	111279	5.11678e+07	127471	1.89409e+07	4.26457e+06	N/A	1.87545e+06	391907	217854	649867	619423	N/A	1.98435e+06	1.14148e+06	4.19421e+06	N/A	1.96011e+07	309678	1.05542e+06	N/A	1.51465e+06	N/A	N/A	N/A
B_MNB_ASD_221	Male	Pre-ASD	1.49354e+07	N/A	3.40732e+06	1.91338e+07	N/A	200524	N/A	1848731	N/A	2.77398e+06	6.18024e+06	N/A	7.79389e+06	N/A	784904	896113	N/A	N/A	29914.5	N/A	5.78155e+06	3.32802e+06	N/A	74019.4	5.6801e+07	194367	1.19423e+07	4.60415e+06	N/A	5.42379e+06	746804	182709	535065	857947	N/A	2.68851e+06	1.63307e+06	5.82867e+06	N/A	1.39417e+07	266946	1.16235e+06	N/A	943416	N/A	N/A	N/A
B_MNC_ASD_228	Male	Pre-ASD	5.41308e+07	N/A	4.59342e+06	2.8657e+07	N/A	243938	N/A	498114	N/A	696480	1.54826e+06	N/A	2.80934e+07	N/A	232306	305788	N/A	N/A	61221.6	N/A	3.79158e+06	3.43567e+06	N/A	62704.2	6.1139e+07	216919	4.22402e+07	4.87255e+06	N/A	1.86764e+06	305669	304352	4.12686e+06	1.14217e+06	N/A	4.15715e+06	1.89438e+06	5.53395e+06	N/A	1.26543e+07	375759	886565	N/A	1.0944e+06	N/A	N/A	N/A
B_MNM_ASD_219	Male	Pre-ASD	5.47968e+06	N/A	6.24044e+06	2.01768e+07	N/A	267265	N/A	505613	N/A	711181	1.35952e+06	N/A	1.768e+07	N/A	272276	283650	N/A	N/A	43811.4	N/A	5.05215e+06	3.73253e+06	N/A	143726	5.29656e+07	159774	1.86314e+07	4.28937e+06	N/A	1.39114e+06	537300	231830	527631	1.20927e+06	N/A	3.36363e+06	1.8172e+06	7.86226e+06	N/A	1.19783e+07	144627	1.06932e+06	N/A	1.66742e+06	N/A	N/A	N/A
B_MNS_ASD_233	Male	Pre-ASD	1.52882e+07	N/A	3.68932e+06	2.43207e+07	N/A	197398	N/A	320089	N/A	441850	1.13654e+06	N/A	3.80265e+07	N/A	141116	200571	N/A	N/A	46074.8	N/A	1.55436e+06	3.14521e+06	N/A	138581	5.6217e+07	182376	2.78529e+07	5.04911e+06	N/A	1.23472e+06	528890	145476	595502	419069	N/A	1.83226e+06	803328	2.74142e+06	N/A	6.63435e+06	250077	570157	N/A	1.14343e+06	N/A	N/A	N/A
B_MOC_ASD_214	Male	Pre-ASD	2.29392e+07	N/A	4.81642e+06	2.23995e+07	N/A	287849	N/A	950083	N/A	1.48049e+06	5.13949e+06	N/A	1.2483e+07	N/A	566007	533710	N/A	N/A	43631.7	N/A	5.49228e+06	4.58526e+06	N/A	91395.4	5.44194e+07	145116	1.38796e+07	4.4559e+06	N/A	3.64404e+06	637455	196964	2.18923e+06	746513	N/A	2.29288e+06	1.32247e+06	5.65805e+06	N/A	1.20127e+07	168896	850462	N/A	1.75321e+06	N/A	N/A	N/A
B_MRA_ASD_203	Male	Pre-ASD	1.26114e+07	N/A	3.88187e+06	2.26648e+07	N/A	370743	N/A	441107	N/A	669434	1.73816e+06	N/A	4.79436e+07	N/A	241691	267492	N/A	N/A	64924.5	N/A	4.20373e+06	4.30805e+06	N/A	75643.9	5.00962e+07	131322	1.14766e+07	4.37311e+06	N/A	1.59569e+06	369713	212000	366856	857824	N/A	2.16734e+06	1.00847e+06	4.60271e+06	N/A	6.02517e+06	164309	907717	N/A	1.74926e+06	N/A	N/A	N/A
B_MSB_ASD_205	Male	Pre-ASD	1.38404e+07	N/A	4.72904e+06	1.84619e+07	N/A	185254	N/A	751013	N/A	1.2384e+06	4.79086e+06	N/A	2.75169e+07	N/A	368308	349136	N/A	N/A	52015.8	N/A	7.72426e+06	4.72566e+06	N/A	114548	5.15078e+07	207620	1.26789e+07	3.9786e+06	N/A	2.84432e+06	565723	199196	290842	788175	N/A	2.92501e+06	1.48897e+06	7.72759e+06	N/A	1.24248e+07	260244	1.06213e+06	N/A	1.23808e+06	N/A	N/A	N/A
B_MSD_ASD_208_rep2	Male	Pre-ASD	4.28503e+06	N/A	5.89883e+06	3.15213e+07	N/A	112369	N/A	404975	N/A	599151	611138	N/A	5.83506e+07	N/A	232662	217442	N/A	N/A	77124.9	N/A	4.42035e+06	5.33421e+06	N/A	155124	5.27008e+07	111120	1.64397e+07	3.51362e+06	N/A	1.06744e+06	476687	140509	2.9015e+06	675906	N/A	2.60539e+06	1.31904e+06	5.24283e+06	N/A	5.00549e+06	284334	693983	N/A	1.43205e+06	N/A	N/A	N/A
B_MSL_ASD_217	Male	Pre-ASD	2.15384e+07	N/A	4.50656e+06	1.67503e+07	N/A	374793	N/A	451246	N/A	747599	1.09068e+06	N/A	2.93849e+07	N/A	230468	220313	N/A	N/A	28156.5	N/A	3.98395e+06	4.51278e+06	N/A	101797	6.17032e+07	250213	3.7125e+07	4.50961e+06	N/A	2.08899e+06	677427	330225	2.05389e+06	999945	N/A	3.28119e+06	1.5913e+06	8.12674e+06	N/A	1.21941e+07	234086	1.01071e+06	N/A	1.1222e+06	N/A	N/A	N/A
B_MSR_ASD_229	Male	Pre-ASD	6.15951e+06	N/A	5.03556e+06	2.97311e+07	N/A	185011	N/A	588054	N/A	883968	2.36114e+06	N/A	2.44401e+07	N/A	291664	353948	N/A	N/A	57708.5	N/A	4.25909e+06	4.26235e+06	N/A	121341	4.65162e+07	156019	1.58535e+07	3.92209e+06	N/A	2.23775e+06	398646	166948	589505	801909	N/A	2.34934e+06	1.20411e+06	6.59949e+06	N/A	4.88093e+06	238569	955023	N/A	1.55381e+06	N/A	N/A	N/A
B_MTM_ASD_220	Male	Pre-ASD	2.805e+07	N/A	4.68967e+06	2.89217e+07	N/A	196556	N/A	514637	N/A	800673	1.4146e+06	N/A	2.23575e+07	N/A	260049	229948	N/A	N/A	43393.2	N/A	4.24397e+06	3.58451e+06	N/A	67559.1	5.61844e+07	198916	1.73175e+07	3.86832e+06	N/A	1.61434e+06	485722	187462	2.56344e+06	859548	N/A	3.49338e+06	1.21425e+06	2.93968e+06	N/A	4.71051e+06	1.72915e+06	752189	N/A	833066	N/A	N/A	N/A
B_MVZ_ASD_237	Male	Pre-ASD	8.30681e+06	N/A	5.34308e+06	3.45673e+07	N/A	301123	N/A	453385	N/A	741580	1.12852e+06	N/A	1.26914e+07	N/A	258060	282149	N/A	N/A	60519.1	N/A	8.1529e+06	3.57783e+06	N/A	120921	6.21575e+07	154464	2.73243e+07	3.52427e+06	N/A	1.64395e+06	523364	342382	343215	1.45598e+06	N/A	5.35786e+06	2.76383e+06	7.06056e+06	N/A	8.04853e+06	211205	1.1626e+06	N/A	1.18959e+06	N/A	N/A	N/A
C_MAT_ASD_269	Male	Pre-ASD	1.1746e+07	N/A	5.6411e+06	2.38927e+07	N/A	280524	N/A	643580	N/A	952877	1.47005e+06	N/A	4.83046e+07	N/A	352155	332157	N/A	N/A	62264.9	N/A	3.48582e+06	3.97727e+06	N/A	133908	5.82508e+07	176407	1.26707e+07	4.84602e+06	N/A	1.84235e+06	367275	183003	4.30052e+06	632105	N/A	1.96224e+06	1.28854e+06	7.26412e+06	N/A	1.13107e+07	159826	778905	N/A	1.5721e+06	N/A	N/A	N/A
C_MDD_ASD_273	Male	Pre-ASD	5.45649e+07	N/A	3.91419e+06	3.73703e+07	N/A	257430	N/A	352133	N/A	485022	1.00438e+06	N/A	2.43515e+07	N/A	172865	153325	N/A	N/A	76317.1	N/A	4.90208e+06	4.30718e+06	N/A	102093	5.94156e+07	136278	2.03295e+07	3.92177e+06	N/A	1.3721e+06	379068	321628	152006	1.32162e+06	N/A	4.71611e+06	1.56373e+06	6.33096e+06	N/A	7.42311e+06	433726	850058	N/A	894998	N/A	N/A	N/A
C_MFD_ASD_266	Male	Pre-ASD	8.57781e+06	N/A	4.41948e+06	1.68665e+07	N/A	284248	N/A	521140	N/A	914528	2.8686e+06	N/A	2.382e+07	N/A	269130	315432	N/A	N/A	51234.1	N/A	3.74834e+06	2.97926e+06	N/A	79726.8	5.50237e+07	194528	6.12834e+06	5.17428e+06	N/A	2.33124e+06	363662	166977	521234	819857	N/A	2.40039e+06	1.34999e+06	4.98607e+06	N/A	6.5552e+06	236672	844379	N/A	1.32394e+06	N/A	N/A	N/A
C_MLC_ASD_272	Male	Pre-ASD	1.4804e+07	N/A	5.62386e+06	2.19617e+07	N/A	202752	N/A	477496	N/A	693782	1.98162e+06	N/A	2.0783e+07	N/A	199655	247196	N/A	N/A	61133.1	N/A	3.58935e+06	4.07383e+06	N/A	144576	5.62364e+07	157482	2.15493e+07	4.26681e+06	N/A	1.78775e+06	551245	223652	184087	861619	N/A	3.06064e+06	1.15819e+06	5.05306e+06	N/A	1.18142e+07	200095	862183	N/A	1.20984e+06	N/A	N/A	N/A
C_MLS_ASD_276	Male	Pre-ASD	6.84713e+06	N/A	4.82779e+06	2.29253e+07	N/A	406298	N/A	1.63615e+06	N/A	2.63483e+06	1.03328e+07	N/A	1.18172e+07	N/A	607340	758017	N/A	N/A	29691.6	N/A	5.04883e+06	3.65703e+06	N/A	108201	5.4431e+07	174331	1.01447e+07	4.23409e+06	N/A	6.37399e+06	303483	161609	645820	854659	N/A	2.9294e+06	1.78999e+06	5.62644e+06	N/A	1.27716e+07	260854	1.24668e+06	N/A	1.49582e+06	N/A	N/A	N/A
C_MSK_ASD_268	Male	Pre-ASD	8.06479e+06	N/A	7.80858e+06	2.71883e+07	N/A	300273	N/A	370436	N/A	580902	598975	N/A	6.08456e+07	N/A	193474	253251	N/A	N/A	51108.2	N/A	4.13157e+06	3.12839e+06	N/A	136545	5.36595e+07	195321	1.25328e+07	3.97486e+06	N/A	984263	614220	162635	201166	794329	N/A	2.66484e+06	1.31574e+06	6.62119e+06	N/A	1.18368e+07	199015	838085	N/A	1.54762e+06	N/A	N/A	N/A
C_MTJ_ASD_267	Male	Pre-ASD	2.80802e+07	N/A	4.64945e+06	2.59087e+07	N/A	195030	N/A	310665	N/A	565597	736280	N/A	6.88959e+07	N/A	214167	184853	N/A	N/A	79353.7	N/A	6.56207e+06	3.58163e+06	N/A	116922	5.19672e+07	184021	2.30229e+07	4.0762e+06	N/A	1.14582e+06	394917	198021	602446	776744	N/A	2.25153e+06	1.28941e+06	4.63995e+06	N/A	1.69523e+07	273090	1.02453e+06	N/A	1.13197e+06	N/A	N/A	N/A
C_MTR_ASD_274	Male	Pre-ASD	6.02842e+06	N/A	3.94361e+06	1.94758e+07	N/A	319101	N/A	3.12653e+06	N/A	4.69423e+06	8.51681e+06	N/A	5.13245e+07	N/A	1.12121e+06	1.27885e+06	N/A	N/A	29390	N/A	1.01714e+07	4.01641e+06	N/A	123631	5.46886e+07	165775	7.76464e+06	4.23136e+06	N/A	6.93186e+06	519908	92135.6	1.64373e+06	973724	N/A	2.60837e+06	1.51582e+06	4.99307e+06	N/A	8.89833e+06	225350	948544	N/A	1.17273e+06	N/A	N/A	N/A
C_MRB_ASD_271	Male	Pre-ASD	9.82939e+06	N/A	6.25104e+06	2.15283e+07	N/A	153936	N/A	185979	N/A	418865	900948	N/A	3.42067e+07	N/A	99629.6	129780	N/A	N/A	39436.2	N/A	4.91123e+06	3.69117e+06	N/A	73686.6	5.45388e+07	99205.4	1.65626e+07	3.67269e+06	N/A	869200	409744	160910	212416	525179	N/A	1.8977e+06	818236	4.07605e+06	N/A	5.79823e+06	294011	427813	N/A	971249	N/A	N/A	N/A
A_FAC_TD_33	Female	TD	2.75677e+07	N/A	5.11287e+06	3.40238e+07	N/A	214394	N/A	494525	N/A	610878	1.26881e+06	N/A	4.47546e+07	N/A	242786	247506	N/A	N/A	62012.6	N/A	4.00092e+06	3.65358e+06	N/A	91202.4	5.35349e+07	233231	3.09081e+07	5.63281e+06	N/A	1.59188e+06	467836	170713	410461	1.1449e+06	N/A	2.88311e+06	1.79414e+06	5.39853e+06	N/A	5.57779e+06	203879	1.26638e+06	N/A	1.22346e+06	N/A	N/A	N/A
A_FAF_TD_41	Female	TD	8.25497e+06	N/A	7.27101e+06	1.84625e+07	N/A	238614	N/A	363442	N/A	565723	1.00755e+06	N/A	2.73108e+07	N/A	210324	222888	N/A	N/A	68768.8	N/A	2.11652e+06	3.75391e+06	N/A	149807	5.36355e+07	192427	1.7136e+07	6.62111e+06	N/A	1.17324e+06	592350	164589	213195	439922	N/A	1.60528e+06	679476	3.06588e+06	N/A	9.39247e+06	249667	650787	N/A	1.2321e+06	N/A	N/A	N/A
A_FAH_TD_45	Female	TD	6.58241e+06	N/A	5.84621e+06	3.19906e+07	N/A	192352	N/A	535974	N/A	832772	1.5624e+06	N/A	3.35007e+07	N/A	288870	339030	N/A	N/A	41974.2	N/A	7.32496e+06	5.6804e+06	N/A	80070.4	4.69106e+07	123276	2.05383e+07	4.33202e+06	N/A	1.75634e+06	529820	148291	536172	608204	N/A	2.20789e+06	1.53361e+06	4.87123e+06	N/A	1.02186e+07	274671	1.01696e+06	N/A	1.92048e+06	N/A	N/A	N/A
A_FAJ_TD_51	Female	TD	2.5148e+07	N/A	5.71432e+06	5.05126e+07	N/A	175527	N/A	811543	N/A	1.45746e+06	2.85951e+06	N/A	4.53706e+07	N/A	421548	477343	N/A	N/A	56924.7	N/A	5.8148e+06	6.29057e+06	N/A	116514	5.20096e+07	266817	2.33899e+07	4.35611e+06	N/A	2.50622e+06	615318	310101	593226	874607	N/A	2.4923e+06	1.60814e+06	5.30821e+06	N/A	9.95769e+06	444287	1.26582e+06	N/A	2.4563e+06	N/A	N/A	N/A
A_FAL_TD_56	Female	TD	5.32929e+07	N/A	3.37432e+06	1.97305e+07	N/A	193017	N/A	547162	N/A	800528	1.49518e+06	N/A	1.8917e+07	N/A	391078	339495	N/A	N/A	55794	N/A	4.73827e+06	3.3808e+06	N/A	69170.2	4.88349e+07	113989	1.54219e+07	5.5739e+06	N/A	1.91131e+06	534975	220770	174381	823679	N/A	2.92117e+06	2.21136e+06	5.5788e+06	N/A	1.2448e+07	226036	1.36418e+06	N/A	1.34326e+06	N/A	N/A	N/A
A_FAR_TD_67	Female	TD	4.68327e+06	N/A	6.54172e+06	5.18031e+07	N/A	217960	N/A	514682	N/A	782642	1.59728e+06	N/A	1.36667e+07	N/A	240286	290520	N/A	N/A	52889.7	N/A	5.12803e+06	3.60943e+06	N/A	93487.8	5.6071e+07	171332	2.54147e+07	4.04821e+06	N/A	1.60153e+06	518351	240916	655505	1.08784e+06	N/A	3.49597e+06	2.02538e+06	5.38378e+06	N/A	1.93556e+07	204619	1.15532e+06	N/A	1.8267e+06	N/A	N/A	N/A
A_FAW_TD_76	Female	TD	1.47632e+07	N/A	4.28951e+06	2.40674e+07	N/A	296581	N/A	828233	N/A	1.23568e+06	2.43818e+06	N/A	2.01471e+07	N/A	384119	400659	N/A	N/A	58053.4	N/A	5.30614e+06	3.49101e+06	N/A	84976.1	5.33106e+07	183973	2.4522e+07	4.09269e+06	N/A	2.41433e+06	340962	164101	962055	1.01925e+06	N/A	3.34963e+06	1.34857e+06	5.37325e+06	N/A	6.15942e+06	281818	927856	N/A	1.41102e+06	N/A	N/A	N/A
A_FBD_TD_34	Female	TD	9.50578e+06	N/A	4.67215e+06	2.59039e+07	N/A	193573	N/A	502404	N/A	934498	2.81958e+06	N/A	2.43559e+07	N/A	266372	336312	N/A	N/A	75026.5	N/A	4.6355e+06	3.36897e+06	N/A	97143.4	4.81274e+07	122853	9.64806e+06	4.41547e+06	N/A	2.16141e+06	369274	190088	303150	673157	N/A	2.21542e+06	1.04024e+06	3.64124e+06	N/A	7.62576e+06	218210	609526	N/A	1.4018e+06	N/A	N/A	N/A
A_FBZ_TD_78	Female	TD	1.83886e+07	N/A	7.57329e+06	3.04938e+07	N/A	209576	N/A	239570	N/A	396921	258343	N/A	5.25044e+07	N/A	150260	137341	N/A	N/A	67667.4	N/A	4.26315e+06	3.27497e+06	N/A	159099	5.74746e+07	180158	3.01774e+07	3.96269e+06	N/A	1.12144e+06	545201	177611	64545.7	520694	N/A	2.01254e+06	687399	4.66146e+06	N/A	7.0936e+06	517112	543272	N/A	1.20038e+06	N/A	N/A	N/A
A_FCH_TD_48	Female	TD	6.81529e+06	N/A	4.4292e+06	2.38088e+07	N/A	174281	N/A	731630	N/A	1.17578e+06	3.21975e+06	N/A	3.28168e+07	N/A	345440	391463	N/A	N/A	68383.1	N/A	5.6324e+06	4.00554e+06	N/A	96766.4	5.50016e+07	200919	1.69029e+07	4.27768e+06	N/A	2.74815e+06	429286	155819	411276	525158	N/A	1.84758e+06	1.20184e+06	5.80913e+06	N/A	1.10365e+07	257710	791533	N/A	1.39232e+06	N/A	N/A	N/A
A_FDB_TD_25	Female	TD	3.71744e+06	N/A	3.75793e+06	2.09361e+07	N/A	181214	N/A	785312	N/A	1.26627e+06	4.64838e+06	N/A	1.81471e+07	N/A	332585	426572	N/A	N/A	60207.4	N/A	3.42378e+06	2.4019e+06	N/A	93529.8	4.98901e+07	152338	1.16841e+07	3.73678e+06	N/A	3.10235e+06	395793	154720	753548	595144	N/A	1.75698e+06	1.10072e+06	3.6037e+06	N/A	7.79439e+06	161138	801241	N/A	1.22631e+06	N/A	N/A	N/A
A_FEY_TD_72	Female	TD	4.74342e+06	N/A	5.99493e+06	1.94119e+07	N/A	187872	N/A	399376	N/A	617502	709308	N/A	1.82967e+07	N/A	248267	224972	N/A	N/A	59156.3	N/A	6.21453e+06	4.13614e+06	N/A	126915	5.12062e+07	105021	1.90058e+07	5.39247e+06	N/A	1.34497e+06	636771	117288	241356	491011	N/A	1.93299e+06	972905	5.90752e+06	N/A	1.05892e+07	193893	817357	N/A	2.17116e+06	N/A	N/A	N/A
A_FHH_TD_50	Female	TD	8.63573e+06	N/A	3.2926e+06	1.97811e+07	N/A	153636	N/A	593613	N/A	1.02243e+06	2.23117e+06	N/A	3.95721e+07	N/A	313620	316310	N/A	N/A	49527.9	N/A	3.25661e+06	3.69479e+06	N/A	106220	4.77183e+07	114821	2.95947e+07	3.79213e+06	N/A	2.19633e+06	482752	148290	339768	537416	N/A	1.39722e+06	897416	3.87609e+06	N/A	1.04959e+07	298287	739858	N/A	1.22327e+06	N/A	N/A	N/A
A_FHR_TD_66	Female	TD	6.27664e+06	N/A	5.20767e+06	3.91276e+07	N/A	229561	N/A	731663	N/A	1.11492e+06	3.57544e+06	N/A	3.84309e+07	N/A	369321	427428	N/A	N/A	63234.2	N/A	4.14357e+06	4.61487e+06	N/A	101497	5.08619e+07	201964	2.57851e+07	4.21672e+06	N/A	2.88064e+06	390246	186913	624124	762356	N/A	2.53537e+06	1.1568e+06	3.86756e+06	N/A	9.87912e+06	151841	713725	N/A	1.33341e+06	N/A	N/A	N/A
A_FIP_TD_62	Female	TD	1.01077e+07	N/A	3.9039e+06	2.77522e+07	N/A	151196	N/A	451812	N/A	684793	2.08847e+06	N/A	1.90226e+07	N/A	278822	293231	N/A	N/A	63197.3	N/A	2.53425e+06	2.67383e+06	N/A	97842.3	4.93016e+07	95566.1	2.0175e+07	4.94104e+06	N/A	2.08459e+06	485654	196542	450682	595695	N/A	2.05863e+06	1.2854e+06	4.61097e+06	N/A	5.36567e+06	263653	897547	N/A	1.34149e+06	N/A	N/A	N/A
A_FJA_TD_23	Female	TD	1.64183e+07	N/A	7.69789e+06	3.64802e+07	N/A	295238	N/A	375375	N/A	647103	863140	N/A	2.21441e+07	N/A	275100	264426	N/A	N/A	49718.1	N/A	4.81177e+06	5.52391e+06	N/A	248878	5.75327e+07	181748	9.64474e+06	3.98693e+06	N/A	1.19335e+06	255286	234905	840582	1.45846e+06	N/A	3.73782e+06	2.19795e+06	5.55145e+06	N/A	1.1079e+07	368839	1.15579e+06	N/A	2.03783e+06	N/A	N/A	N/A
A_FJB_TD_26	Female	TD	9.11182e+06	N/A	5.21261e+06	3.64721e+07	N/A	231658	N/A	1.36471e+06	N/A	1.92515e+06	2.42556e+06	N/A	3.20983e+07	N/A	546694	598079	N/A	N/A	63482.3	N/A	7.63594e+06	4.79687e+06	N/A	150094	4.98843e+07	149441	6.93506e+06	5.34664e+06	N/A	3.03017e+06	303207	113084	880182	383345	N/A	1.24106e+06	738602	3.49485e+06	N/A	9.61437e+06	320030	768441	N/A	1.57101e+06	N/A	N/A	N/A
A_FJD_TD_35	Female	TD	1.74084e+07	N/A	3.86709e+06	4.02906e+07	N/A	433976	N/A	787900	N/A	1.25319e+06	6.27746e+06	N/A	1.91908e+07	N/A	374210	486946	N/A	N/A	63168.7	N/A	4.57227e+06	3.75573e+06	N/A	61207	4.83961e+07	192151	2.24348e+07	4.16761e+06	N/A	4.00776e+06	467011	224353	348056	1.4902e+06	N/A	5.08149e+06	1.71495e+06	5.08407e+06	N/A	1.00567e+07	246592	1.17962e+06	N/A	1.42501e+06	N/A	N/A	N/A
A_FJF_TD_38	Female	TD	3.39826e+07	N/A	5.55673e+06	2.9196e+07	N/A	175456	N/A	442524	N/A	825658	1.26795e+06	N/A	4.50306e+07	N/A	263838	262860	N/A	N/A	61270.6	N/A	2.35937e+06	4023046	N/A	113399	5.72651e+07	213542	1.18632e+07	5.11493e+06	N/A	1.63868e+06	540566	145729	1.4922e+06	643488	N/A	2.10583e+06	1.02969e+06	3.97934e+06	N/A	9.8877e+06	470105	703685	N/A	1.21838e+06	N/A	N/A	N/A
A_FJP_TD_63	Female	TD	1.04123e+07	N/A	4.11683e+06	2.72505e+07	N/A	199312	N/A	422148	N/A	659169	654481	N/A	3.89593e+07	N/A	208332	267505	N/A	N/A	58057.7	N/A	3.85697e+06	3.22445e+06	N/A	164061	5.64715e+07	405511	1.21491e+07	4.97777e+06	N/A	1.41638e+06	437791	300752	351333	1.27117e+06	N/A	3.73791e+06	1.48718e+06	5.36289e+06	N/A	1.00725e+07	264251	787379	N/A	1.10469e+06	N/A	N/A	N/A
A_FJR_TD_68	Female	TD	4.68504e+06	N/A	4.92095e+06	2.44665e+07	N/A	303465	N/A	609914	N/A	957286	4.02162e+06	N/A	4.91678e+07	N/A	272707	304468	N/A	N/A	63703.6	N/A	5.25049e+06	3.50112e+06	N/A	74505.9	4.8402e+07	164964	1.10339e+07	5.26963e+06	N/A	2.89579e+06	431546	245834	555554	1.32147e+06	N/A	3.59875e+06	2.21078e+06	5.55036e+06	N/A	1.17416e+07	242059	1.31977e+06	N/A	1.37828e+06	N/A	N/A	N/A
A_FKG_TD_42	Female	TD	2.57649e+07	N/A	7.24565e+06	4.73195e+07	N/A	135716	N/A	601708	N/A	842644	1.44741e+06	N/A	2.5001e+07	N/A	295390	325389	N/A	N/A	76927.9	N/A	4.67338e+06	4.29374e+06	N/A	119067	5.58945e+07	105677	1.62342e+07	5.30851e+06	N/A	1.73483e+06	411860	190898	232389	669143	N/A	2.30512e+06	1.31634e+06	3.72421e+06	N/A	7.61828e+06	281272	756974	N/A	2.11292e+06	N/A	N/A	N/A
A_FLQ_TD_65	Female	TD	7.2769e+06	N/A	6.54856e+06	2.84216e+07	N/A	197734	N/A	823831	N/A	1.27581e+06	2.76479e+06	N/A	3.17508e+07	N/A	391878	419890	N/A	N/A	58763.3	N/A	4.84232e+06	3.54726e+06	N/A	76602.6	5.28503e+07	77826	1.35965e+07	4.24453e+06	N/A	2.27702e+06	690029	232720	198654	989593	N/A	2.64861e+06	1.55092e+06	5.47341e+06	N/A	10625257	192183	1.10423e+06	N/A	1.75464e+06	N/A	N/A	N/A
A_FLW_TD_75	Female	TD	1.46906e+07	N/A	4.18676e+06	1.62018e+07	N/A	229968	N/A	646449	N/A	1.23766e+06	2.4157e+06	N/A	3.92913e+07	N/A	356469	442652	N/A	N/A	60421.9	N/A	3.50828e+06	4.6356e+06	N/A	113378	4.99197e+07	176348	1.00025e+07	4.15687e+06	N/A	2.35955e+06	420532	110612	642864	588145	N/A	1.47823e+06	843961	3.42301e+06	N/A	6.3498e+06	239299	694699	N/A	1.62018e+06	N/A	N/A	N/A
A_FMB_TD_28	Female	TD	8.9623e+06	N/A	5.77451e+06	2.16006e+07	N/A	209136	N/A	1.69536e+06	N/A	2.68201e+06	5.58923e+06	N/A	3.53269e+07	N/A	743756	784196	N/A	N/A	54512.5	N/A	7.47854e+06	3.96566e+06	N/A	101319	5.6093e+07	138036	1.45585e+07	5.29594e+06	N/A	4.26027e+06	383610	157776	1.04452e+06	747312	N/A	2.39898e+06	1.3363e+06	4.36573e+06	N/A	7.86455e+06	152785	875778	N/A	1.33626e+06	N/A	N/A	N/A
A_FMH_TD_46	Female	TD	1.70816e+07	N/A	4.76238e+06	3.11086e+07	N/A	162880	N/A	518545	N/A	818899	1.75027e+06	N/A	2.29916e+07	N/A	364669	263151	N/A	N/A	70451.1	N/A	2.89447e+06	3.66005e+06	N/A	177655	5.82854e+07	195908	3.00522e+07	4.36453e+06	N/A	2.07713e+06	471066	240499	293738	736131	N/A	2.20099e+06	1.34022e+06	3.90714e+06	N/A	8.31109e+06	280891	885552	N/A	1.55907e+06	N/A	N/A	N/A
A_FMH_TD_49	Female	TD	5.14348e+06	N/A	4.52712e+06	2.77531e+07	N/A	222579	N/A	709603	N/A	1.11278e+06	2.87232e+06	N/A	2.29482e+07	N/A	320346	413492	N/A	N/A	79229.8	N/A	5.31364e+06	5.02062e+06	N/A	110493	4.72895e+07	1.01327e+06	1.24539e+07	4.47503e+06	N/A	2.81636e+06	467976	246398	466081	991946	N/A	2.66188e+06	1.5764e+06	5.06123e+06	N/A	7.65372e+06	162297	966257	N/A	1.56248e+06	N/A	N/A	N/A
A_FMM_TD_57	Female	TD	9.86283e+06	N/A	4.34222e+06	2.1932e+07	N/A	211323	N/A	515788	N/A	795129	3.02108e+06	N/A	3.69059e+07	N/A	221180	332452	N/A	N/A	62153.8	N/A	3.66858e+06	4.08183e+06	N/A	82295.2	5.05464e+07	132692	2.13643e+07	5.21288e+06	N/A	2.04356e+06	384066	232119	1.24551e+06	670329	N/A	1.91779e+06	1.2697e+06	3.89959e+06	N/A	9.25995e+06	224938	850504	N/A	1.29675e+06	N/A	N/A	N/A
A_FMM_TD_59	Female	TD	5.84518e+06	N/A	5.18877e+06	3.15674e+07	N/A	211978	N/A	550380	N/A	884173	2.74268e+06	N/A	4.50823e+07	N/A	287636	339270	N/A	N/A	56966.4	N/A	4.405e+06	3.61731e+06	N/A	112395	5.44808e+07	203236	1.15747e+07	4.39012e+06	N/A	2.35613e+06	391747	179666	516049	640131	N/A	1.86652e+06	1.0447e+06	3.86461e+06	N/A	1.59949e+07	357098	691789	N/A	1.7481e+06	N/A	N/A	N/A
A_FMU_TD_73	Female	TD	1.07855e+07	N/A	5.2779e+06	1.82054e+07	N/A	211645	N/A	361215	N/A	564034	809885	N/A	4.88273e+07	N/A	212392	229274	N/A	N/A	83150.8	N/A	3.65958e+06	4.89341e+06	N/A	137180	4.92085e+07	158138	1.69873e+07	4.9261e+06	N/A	1.25956e+06	511784	249315	480132	644569	N/A	1.84701e+06	918627	3.91465e+06	N/A	9.27473e+06	206847	769726	N/A	1.26133e+06	N/A	N/A	N/A
A_FNM_TD_60	Female	TD	6.93958e+06	N/A	3.8838e+06	1.63694e+07	N/A	195663	N/A	460902	N/A	553452	1.28345e+06	N/A	2.34088e+07	N/A	209822	223457	N/A	N/A	43267.5	N/A	4.75905e+06	3.48282e+06	N/A	115107	5.43956e+07	137570	1.50044e+07	4.1899e+06	N/A	1.38311e+06	664254	271276	366688	893849	N/A	2.7223e+06	1.71159e+06	5.74088e+06	N/A	9.4642e+06	438499	926174	N/A	1.29972e+06	N/A	N/A	N/A
A_FRA_TD_22	Female	TD	2.05966e+07	N/A	8.03599e+06	2.96932e+07	N/A	362988	N/A	313189	N/A	515837	1.39808e+06	N/A	3.70641e+07	N/A	196767	218884	N/A	N/A	80741.7	N/A	7.60254e+06	3.67512e+06	N/A	229040	5.04223e+07	104431	5.22741e+07	4.44195e+06	N/A	1.31208e+06	560590	217268	180229	373319	N/A	1.47479e+06	645711	3.11652e+06	N/A	1.61924e+07	456310	674888	N/A	1.56738e+06	N/A	N/A	N/A
A_FRG_TD_44	Female	TD	7.0222e+06	N/A	6.91685e+06	3.16919e+07	N/A	188839	N/A	474064	N/A	642866	994589	N/A	2.95024e+07	N/A	312475	283900	N/A	N/A	66243.2	N/A	3.97962e+06	4.32103e+06	N/A	123195	5.08564e+07	119935	2.57393e+07	4.8336e+06	N/A	1.49897e+06	443881	190389	234131	968192	N/A	3.2773e+06	1.30391e+06	4.80546e+06	N/A	7.19156e+06	194024	815343	N/A	1.65873e+06	N/A	N/A	N/A
A_FSF_TD_39	Female	TD	5.11728e+06	N/A	5.31497e+06	2.60581e+07	N/A	230844	N/A	471605	N/A	765859	1.52173e+06	N/A	2.81196e+07	N/A	234028	284526	N/A	N/A	63685.3	N/A	3.08501e+06	4.87423e+06	N/A	88534.5	5.33965e+07	201723	9.58219e+06	4.56868e+06	N/A	1.73172e+06	534671	149313	284350	770139	N/A	2.27097e+06	1.26085e+06	3.45123e+06	N/A	4.18962e+06	214921	704672	N/A	1.50807e+06	N/A	N/A	N/A
A_FTB_TD_27	Female	TD	1.23451e+07	N/A	6.20131e+06	3.29875e+07	N/A	191717	N/A	427705	N/A	772402	1.39192e+06	N/A	5.72179e+07	N/A	304074	291731	N/A	N/A	71957.5	N/A	3.53639e+06	3.52904e+06	N/A	127669	5.5634e+07	102573	2.23708e+07	4.38858e+06	N/A	1.46006e+06	347433	138067	1.91676e+06	390585	N/A	1.21875e+06	807978	3.34967e+06	N/A	7.80877e+06	182083	581506	N/A	1.308e+06	N/A	N/A	N/A
A_FTF_TD_40	Female	TD	5.12748e+06	N/A	3.44269e+06	2.25365e+07	N/A	163190	N/A	776912	N/A	1.19416e+06	3.26627e+06	N/A	1.59247e+07	N/A	459006	422786	N/A	N/A	53111.8	N/A	2.79895e+06	4.12909e+06	N/A	93571.2	5.14259e+07	210977	7.42304e+06	3.7699e+06	N/A	3.0401e+06	371092	142174	889846	707642	N/A	1.87756e+06	1.28374e+06	3.95094e+06	N/A	9.09742e+06	203314	834330	N/A	1.16349e+06	N/A	N/A	N/A
A_FWS_TD_70	Female	TD	9.30584e+06	N/A	6.10034e+06	3.86621e+07	N/A	260251	N/A	465840	N/A	737566	1.01688e+06	N/A	5.41228e+07	N/A	297588	294924	N/A	N/A	62573.8	N/A	5.42649e+06	3.18999e+06	N/A	140497	5.85345e+07	213450	1.45957e+07	4.92948e+06	N/A	1.36571e+06	587793	161943	436804	805685	N/A	2.34872e+06	996728	3.42935e+06	N/A	6.21798e+06	229011	656629	N/A	1.54178e+06	N/A	N/A	N/A
A_FYC_TD_30	Female	TD	1.17651e+08	N/A	5.81401e+06	4.99098e+07	N/A	432039	N/A	452038	N/A	692099	507951	N/A	3.58912e+07	N/A	248996	245137	N/A	N/A	69801	N/A	5.45235e+06	3.6941e+06	N/A	158490	5.51241e+07	166219	4.29784e+07	5.88421e+06	N/A	1.23752e+06	416255	241894	2.28496e+06	1.04871e+06	N/A	3.97217e+06	1.5875e+06	3.89721e+06	N/A	1.04456e+07	369982	761769	N/A	1.42294e+06	N/A	N/A	N/A
B_FCP_TD_200	Female	TD	4.06601e+06	N/A	3.97084e+06	3.41697e+07	N/A	168066	N/A	1.14394e+06	N/A	1.91208e+06	5.24427e+06	N/A	4.63223e+07	N/A	561129	569783	N/A	N/A	48042.9	N/A	5.6862e+06	4.24188e+06	N/A	92829.8	5.38771e+07	170059	1.40186e+07	3.80865e+06	N/A	3.92712e+06	604597	126222	356066	667255	N/A	1.76718e+06	922743	4.60711e+06	N/A	6.10845e+06	175945	971827	N/A	1.29349e+06	N/A	N/A	N/A
B_FCS_TD_195	Female	TD	1.15205e+07	N/A	5.14494e+06	3.43497e+07	N/A	250168	N/A	366299	N/A	503126	570390	N/A	3.12438e+07	N/A	212658	230652	N/A	N/A	68475.5	N/A	2.85382e+06	4.03867e+06	N/A	91459.9	5.67901e+07	90602.5	2.16027e+07	3.9293e+06	N/A	1.39583e+06	499170	289796	691881	1.57089e+06	N/A	3.73561e+06	1.94846e+06	6.65854e+06	N/A	1.33267e+07	248277	1.1433e+06	N/A	1.32742e+06	N/A	N/A	N/A
B_FDD_TD_190	Female	TD	1.00221e+07	N/A	6.19141e+06	2.68924e+07	N/A	231823	N/A	754634	N/A	1.07517e+06	1.56063e+06	N/A	2.75627e+07	N/A	317812	374176	N/A	N/A	48210.6	N/A	4.87904e+06	3.61142e+06	N/A	79339.8	5.13018e+07	161892	1.31694e+07	4.21336e+06	N/A	1.87069e+06	427882	215881	456946	1.0186e+06	N/A	3.84987e+06	1.65595e+06	4.707e+06	N/A	9.39987e+06	200343	922320	N/A	1.5406e+06	N/A	N/A	N/A
B_FJC_TD_188	Female	TD	8.52369e+06	N/A	5.25702e+06	3.43103e+07	N/A	218637	N/A	825236	N/A	1.33202e+06	2.15149e+06	N/A	1.13996e+07	N/A	374672	449304	N/A	N/A	56490.6	N/A	5.18813e+06	5.2065e+06	N/A	110696	5.84589e+07	155177	1.52456e+07	4.34435e+06	N/A	2.63955e+06	391602	207725	553417	946248	N/A	2.92446e+06	1.47238e+06	5.01072e+06	N/A	8.43406e+06	180438	934584	N/A	1.75759e+06	N/A	N/A	N/A
B_FJS_TD_201	Female	TD	5.2705e+06	N/A	6.33656e+06	22612802	N/A	138285	N/A	442191	N/A	718628	1.73881e+06	N/A	2.80506e+07	N/A	258413	230512	N/A	N/A	65378.9	N/A	4.54717e+06	4.12465e+06	N/A	119455	5.25683e+07	314233	1.02029e+07	3.44988e+06	N/A	1.46246e+06	533026	172571	213297	725474	N/A	2.39082e+06	988185	5.18577e+06	N/A	8.13962e+06	317409	707221	N/A	1.19411e+06	N/A	N/A	N/A
B_FMA_TD_187	Female	TD	4.62671e+06	N/A	3.50438e+06	2.4071e+07	N/A	249678	N/A	1707176	N/A	2.62689e+06	4743239	N/A	4.18318e+07	N/A	610277	700136	N/A	N/A	51844.5	N/A	8.52251e+06	4.63726e+06	N/A	93333	5.12401e+07	241155	1.13667e+07	4.44283e+06	N/A	4.03071e+06	326351	140461	1.87634e+06	424670	N/A	1.27565e+06	1.00454e+06	3.71826e+06	N/A	2.02009e+07	171248	1.09937e+06	N/A	2.02553e+06	N/A	N/A	N/A
B_FMD_TD_189	Female	TD	1.75284e+07	N/A	6.85106e+06	3.44349e+07	N/A	264580	N/A	1.34428e+06	N/A	2.08049e+06	4.90754e+06	N/A	5.14194e+07	N/A	555381	648046	N/A	N/A	45203.5	N/A	7.43261e+06	4.16029e+06	N/A	114586	5.53022e+07	181940	1.31381e+07	4.7313e+06	N/A	3.99191e+06	591916	242292	412764	1.21438e+06	N/A	3.88702e+06	1.77095e+06	5.45287e+06	N/A	6.93367e+06	276204	1.23178e+06	N/A	1.55204e+06	N/A	N/A	N/A
B_FML_TD_198	Female	TD	6.36526e+06	N/A	6.07135e+06	2.33957e+07	N/A	313466	N/A	471877	N/A	763031	1.12691e+06	N/A	2.15104e+07	N/A	219459	255020	N/A	N/A	77611.8	N/A	3.10655e+06	4.20876e+06	N/A	165754	6.13246e+07	166081	3.6696e+07	5.29862e+06	N/A	1.61969e+06	435352	126105	4.29312e+06	499689	N/A	1.68537e+06	936078	4.23019e+06	N/A	1.594e+07	244935	750996	N/A	1.40999e+06	N/A	N/A	N/A
B_FMM_TD_197	Female	TD	1.87256e+07	N/A	4.98331e+06	3.09888e+07	N/A	289184	N/A	657766	N/A	1.05498e+06	1.30515e+06	N/A	6.4426e+07	N/A	335095	349920	N/A	N/A	60530.6	N/A	6.02998e+06	5.39517e+06	N/A	136858	5.60391e+07	256283	1.27166e+07	5.92362e+06	N/A	2.03033e+06	484074	144586	991716	1.19058e+06	N/A	4.19746e+06	1.32934e+06	3.57496e+06	N/A	5.18091e+06	319325	924311	N/A	1.35124e+06	N/A	N/A	N/A
B_FRJ_TD_193	Female	TD	6.58315e+06	N/A	3.25717e+06	1.4239e+07	N/A	369485	N/A	1.07419e+06	N/A	1.86862e+06	4.00016e+06	N/A	6.14257e+07	N/A	459979	604730	N/A	N/A	72630.6	N/A	5.77347e+06	2.87248e+06	N/A	57067.8	4.89203e+07	192189	1.61428e+07	4.20424e+06	N/A	3.44487e+06	337124	79609.9	175483	288345	N/A	805115	400622	3.8569e+06	N/A	6.28322e+06	1.02945e+06	572222	N/A	832218	N/A	N/A	N/A
B_FRL_TD_194	Female	TD	4.24763e+07	N/A	7.04054e+06	2.75105e+07	N/A	262377	N/A	664088	N/A	1.0766e+06	2.33693e+06	N/A	4.7344e+07	N/A	340971	397116	N/A	N/A	62194.1	N/A	7.67607e+06	7.3309e+06	N/A	207784	4.69805e+07	130174	1.59433e+07	3.9649e+06	N/A	2.07135e+06	893692	165401	404312	594049	N/A	2.25619e+06	1.23164e+06	7.04803e+06	N/A	1.01625e+07	521152	1.02585e+06	N/A	1.98327e+06	N/A	N/A	N/A
B_FRL_TD_196	Female	TD	1.54195e+07	N/A	5.85645e+06	1.98312e+07	N/A	176078	N/A	475747	N/A	736389	1.19808e+06	N/A	3.93809e+07	N/A	250828	237681	N/A	N/A	51438.9	N/A	2.8277e+06	4.27558e+06	N/A	96127.1	5.31961e+07	155140	1.15536e+07	4.25396e+06	N/A	1.66209e+06	502607	99922.7	323009	852415	N/A	2.82339e+06	1.12407e+06	4.37043e+06	N/A	7.73399e+06	347711	724668	N/A	1.33842e+06	N/A	N/A	N/A
B_FSG_TD_191	Female	TD	4.67896e+06	N/A	4.7494e+06	2.64159e+07	N/A	251193	N/A	572049	N/A	908194	4.26563e+06	N/A	3.27953e+07	N/A	305219	309181	N/A	N/A	63793.7	N/A	2.96791e+06	4.35921e+06	N/A	106985	5.6644e+07	219929	2.33412e+07	4.84023e+06	N/A	2.96201e+06	471916	155736	629370	429914	N/A	1.76885e+06	888799	3.99901e+06	N/A	1.14554e+07	161066	604229	N/A	1.61257e+06	N/A	N/A	N/A
B_FSM_TD_199	Female	TD	8.23224e+06	N/A	4.26404e+06	2.56735e+07	N/A	203246	N/A	1.06759e+06	N/A	1.66839e+06	4.12477e+06	N/A	2.59926e+07	N/A	610659	747570	N/A	N/A	51165.4	N/A	4.6537e+06	3.62089e+06	N/A	510007	5.6618e+07	200824	1.29144e+07	3.3327e+06	N/A	3.11814e+06	472741	163762	1.12146e+06	838910	N/A	2.73368e+06	1.31848e+06	4.46807e+06	N/A	6.82456e+06	184485	788361	N/A	1.31987e+06	N/A	N/A	N/A
A_AWW_TD_175	Male	TD	2.41276e+07	N/A	3.28511e+06	3.11839e+07	N/A	191822	N/A	569901	N/A	901952	1.61636e+06	N/A	2.59248e+07	N/A	301270	386059	N/A	N/A	53932.8	N/A	2.84035e+06	3.80152e+06	N/A	97964.7	5.81749e+07	150047	1.68288e+07	4.69212e+06	N/A	2.3612e+06	427505	111259	1.65709e+06	545298	N/A	1.69177e+06	841990	4.33155e+06	N/A	5.49598e+06	347062	666405	N/A	873301	N/A	N/A	N/A
A_MAC_TD_123	Male	TD	1.09776e+07	N/A	4.76843e+06	1.96503e+07	N/A	338836	N/A	535495	N/A	729546	1.26324e+06	N/A	1.9135e+07	N/A	274252	281378	N/A	N/A	38701.1	N/A	3.33942e+06	4.44203e+06	N/A	169412	5.35768e+07	225699	1.74893e+07	4.2338e+06	N/A	1.52829e+06	431267	152149	2.33325e+06	706313	N/A	2.65811e+06	1.29255e+06	4.58156e+06	N/A	8.53758e+06	294904	773338	N/A	1.77129e+06	N/A	N/A	N/A
A_MAD_TD_127	Male	TD	8.63356e+06	N/A	5748089	1.87259e+07	N/A	178789	N/A	379011	N/A	585083	1.64442e+06	N/A	4.27143e+06	N/A	186690	181790	N/A	N/A	69397.5	N/A	2.61138e+06	3.71268e+06	N/A	128848	5.5778e+07	190982	1.59202e+07	4.85792e+06	N/A	1.6979e+06	377274	195209	2.1754e+06	1.05432e+06	N/A	2.97082e+06	1.39138e+06	5.73451e+06	N/A	9.07323e+06	271081	965943	N/A	1.13631e+06	N/A	N/A	N/A
A_MAH_TD_136	Male	TD	6.48643e+07	N/A	4.04188e+06	1.47378e+07	N/A	210330	N/A	918550	N/A	1.19723e+06	5.84031e+06	N/A	1.59356e+07	N/A	410996	464350	N/A	N/A	42823.6	N/A	3.6845e+06	4.01332e+06	N/A	100291	5.29007e+07	135532	1.01825e+07	5.6127e+06	N/A	3.63832e+06	504835	158493	381575	434691	N/A	1.3291e+06	897656	3.15522e+06	N/A	3.91363e+06	308661	594760	N/A	1.33617e+06	N/A	N/A	N/A
A_MAK_TD_139	Male	TD	8.84212e+06	N/A	3.47116e+06	2.48139e+07	N/A	219059	N/A	916793	N/A	1.46547e+06	4.23843e+06	N/A	1.08968e+07	N/A	455907	505777	N/A	N/A	31883.3	N/A	4.19392e+06	3.63795e+06	N/A	67149.3	4.76627e+07	170188	1.37888e+07	4.36329e+06	N/A	3.12957e+06	423496	184749	620482	740566	N/A	2.42827e+06	1.81064e+06	5.74972e+06	N/A	8.9111e+06	217761	896097	N/A	1.29832e+06	N/A	N/A	N/A
A_MAR_TD_160	Male	TD	1.07562e+07	N/A	3.43913e+06	2.29834e+07	N/A	217631	N/A	1.08569e+06	N/A	1.79399e+06	2.54483e+06	N/A	2.5479e+07	N/A	518695	625433	N/A	N/A	50013.8	N/A	3.63e+06	4.40922e+06	N/A	58513.3	4.9749e+07	275803	1.06853e+07	5.40462e+06	N/A	2.78284e+06	528466	223251	1.25083e+06	1.06543e+06	N/A	3.42386e+06	1.76269e+06	5.99655e+06	N/A	1.29091e+07	282945	1.34717e+06	N/A	1.29477e+06	N/A	N/A	N/A
A_MAT_TD_170	Male	TD	7.24738e+07	N/A	7.01478e+06	5.36439e+07	N/A	205012	N/A	523837	N/A	840769	1.21278e+06	N/A	2.15145e+07	N/A	259332	280840	N/A	N/A	48175.8	N/A	3.12916e+06	4.07605e+06	N/A	125251	5.8139e+07	225549	3.68359e+07	4.39679e+06	N/A	1.60034e+06	376980	292044	224602	978632	N/A	3.01357e+06	1.31407e+06	5.4288e+06	N/A	1.34085e+07	574592	874026	N/A	812153	N/A	N/A	N/A
A_MCG_TD_131	Male	TD	1.41912e+07	N/A	4.59041e+06	1.86186e+07	N/A	147084	N/A	410019	N/A	693831	1.80233e+06	N/A	1.38428e+07	N/A	235613	242121	N/A	N/A	79454.8	N/A	2.55188e+06	3.6995e+06	N/A	98731.5	5.23905e+07	169618	1.85873e+07	5.00925e+06	N/A	1.59611e+06	469221	160774	323478	817435	N/A	3.01965e+06	1.51919e+06	5.80977e+06	N/A	1.03232e+07	201189	980254	N/A	1.07298e+06	N/A	N/A	N/A
A_MCN_TD_149	Male	TD	1.01103e+07	N/A	3.97218e+06	2.13467e+07	N/A	146490	N/A	779363	N/A	1.26869e+06	4.76513e+06	N/A	3.73713e+07	N/A	345305	432403	N/A	N/A	79547.5	N/A	4.5879e+06	3.90545e+06	N/A	79640	5.18687e+07	127963	1.10453e+07	4.87557e+06	N/A	3.5798e+06	448286	113054	448948	662910	N/A	2.12242e+06	1.29999e+06	7.13806e+06	N/A	1.03658e+07	173404	1.0556e+06	N/A	1.1429e+06	N/A	N/A	N/A
A_MCN_TD_150	Male	TD	1.80385e+07	N/A	2.69249e+06	1.86496e+07	N/A	158660	N/A	352417	N/A	685049	1.67684e+06	N/A	4.16747e+07	N/A	195494	234180	N/A	N/A	63469.1	N/A	3.91237e+06	3.01319e+06	N/A	65129.4	5.46897e+07	169845	1.12072e+07	5.4877e+06	N/A	1.65705e+06	559460	103769	316179	544679	N/A	1.76039e+06	923717	4.06003e+06	N/A	5.7442e+06	297189	661165	N/A	559244	N/A	N/A	N/A
A_MCS_TD_162_rep2	Male	TD	6.2042e+07	N/A	8.05155e+06	3.14573e+07	N/A	288930	N/A	411264	N/A	535877	975706	N/A	1.95161e+07	N/A	186844	236291	N/A	N/A	71728.2	N/A	7.06283e+06	4.60059e+06	N/A	84247.8	5.75004e+07	182016	1.25015e+07	3.39871e+06	N/A	1.27292e+06	843875	232797	398914	979461	N/A	4.31102e+06	1.78631e+06	9.8923e+06	N/A	2.11846e+07	328178	1.16486e+06	N/A	1.70489e+06	N/A	N/A	N/A
A_MDN_TD_152	Male	TD	1.22299e+07	N/A	3.99877e+06	2.04792e+07	N/A	339630	N/A	617472	N/A	1.03549e+06	3.16664e+06	N/A	7.17799e+06	N/A	415552	418638	N/A	N/A	55569.3	N/A	4.07525e+06	3.49732e+06	N/A	166424	5.14642e+07	139096	1.03771e+07	4.3199e+06	N/A	2.36783e+06	403618	178929	552801	638055	N/A	1.51942e+06	1.02589e+06	6.03936e+06	N/A	1.07704e+07	302893	673823	N/A	1.67018e+06	N/A	N/A	N/A
A_MEH_TD_138	Male	TD	3.72217e+06	N/A	6.57879e+06	4.07387e+07	N/A	182103	N/A	565582	N/A	844155	913766	N/A	4.50535e+07	N/A	355659	352389	N/A	N/A	65793.9	N/A	4.02306e+06	3.20809e+06	N/A	108621	5.41335e+07	133553	2.40544e+07	4.24855e+06	N/A	1.53279e+06	383074	175859	811586	875969	N/A	3.05109e+06	1.54584e+06	6.67435e+06	N/A	7.70692e+06	161536	954142	N/A	1.32494e+06	N/A	N/A	N/A
A_MGM_TD_146	Male	TD	1.34937e+07	N/A	6.3426e+06	3.42103e+07	N/A	260678	N/A	426924	N/A	628149	1.26256e+06	N/A	4.25422e+07	N/A	211315	241716	N/A	N/A	44895.6	N/A	5.36613e+06	5.53009e+06	N/A	147706	4.79822e+07	124890	7.85399e+06	3.5863e+06	N/A	1.63568e+06	776596	190302	445600	644880	N/A	2.18272e+06	1.23665e+06	5189873	N/A	1.06679e+07	397253	738451	N/A	1.23665e+06	N/A	N/A	N/A
A_MHN_TD_151	Male	TD	2.56229e+08	N/A	4.72272e+06	1.9548e+07	N/A	185511	N/A	730554	N/A	1.1525e+06	1.93136e+06	N/A	2.25402e+07	N/A	333340	386711	N/A	N/A	62744.2	N/A	3.86607e+06	3.96533e+06	N/A	180478	6.10479e+07	212268	2.3565e+07	4.52791e+06	N/A	1.92275e+06	438905	153072	889552	724172	N/A	2.60293e+06	1.31844e+06	6.4508e+06	N/A	1.06911e+07	4.15852e+06	935108	N/A	1.25377e+06	N/A	N/A	N/A
A_MJC_TD_121	Male	TD	1.16572e+07	N/A	7.85706e+06	2.24054e+07	N/A	167060	N/A	552553	N/A	880384	1.09035e+06	N/A	2.04693e+07	N/A	276551	360062	N/A	N/A	47472.2	N/A	4.58752e+06	5.12597e+06	N/A	180195	4.91856e+07	121546	2.4611e+07	3.6715e+06	N/A	1.76512e+06	920931	177317	213561	921123	N/A	3.50428e+06	1.52066e+06	7.21722e+06	N/A	13393366	271920	1.15264e+06	N/A	2.31977e+06	N/A	N/A	N/A
A_MJG_TD_133	Male	TD	1.22678e+07	N/A	5.33101e+06	2.56674e+07	N/A	317900	N/A	510123	N/A	836140	1.18973e+06	N/A	1.92503e+07	N/A	330327	351200	N/A	N/A	77711	N/A	4.67573e+06	4.19667e+06	N/A	134325	5.77734e+07	208907	1.59093e+07	4.48776e+06	N/A	1.78973e+06	433342	253401	2.34177e+06	1.45548e+06	N/A	4.64755e+06	1.67441e+06	4.59461e+06	N/A	2.03384e+07	165186	1.00875e+06	N/A	1.45112e+06	N/A	N/A	N/A
A_MKB_TD_119	Male	TD	1.50978e+07	N/A	4.9447e+06	3.04462e+07	N/A	151595	N/A	378185	N/A	602196	1.04566e+06	N/A	3.46127e+07	N/A	204466	251555	N/A	N/A	72966	N/A	5.26373e+06	5.62827e+06	N/A	108755	5.26611e+07	238680	2.45534e+07	4.31012e+06	N/A	1.46861e+06	620491	186496	688299	636886	N/A	2.76685e+06	1.20731e+06	4.45406e+06	N/A	5.25932e+06	223375	819700	N/A	1.21265e+06	N/A	N/A	N/A
A_MKH_TD_137	Male	TD	5.17808e+06	N/A	6.0309e+06	2.62896e+07	N/A	194269	N/A	596003	N/A	1.00864e+06	1.68124e+06	N/A	1.74553e+07	N/A	449895	456183	N/A	N/A	73859.9	N/A	3.08862e+06	5.08594e+06	N/A	166397	5.01758e+07	156075	6.84185e+06	3.88869e+06	N/A	2.05904e+06	597929	125020	302070	407946	N/A	1.17996e+06	962687	6.49894e+06	N/A	1.21939e+07	227704	859913	N/A	1.28991e+06	N/A	N/A	N/A
A_MKS_TD_164	Male	TD	2.86598e+07	N/A	3.50981e+06	1.97514e+07	N/A	258141	N/A	604964	N/A	915424	2202841	N/A	3.50168e+07	N/A	306316	307354	N/A	N/A	40470.4	N/A	2.66956e+06	3.25993e+06	N/A	111628	6.03843e+07	196279	1.14259e+07	4.74871e+06	N/A	1.95966e+06	670001	218098	541523	629381	N/A	2.16337e+06	1.17934e+06	4.67573e+06	N/A	9.48207e+06	238500	789511	N/A	1.40238e+06	N/A	N/A	N/A
A_MKS_TD_166	Male	TD	6.85168e+07	N/A	3.90059e+06	2.28819e+07	N/A	231749	N/A	803529	N/A	1.4418e+06	3.44811e+06	N/A	3.82988e+07	N/A	421043	462641	N/A	N/A	51622.5	N/A	6.49042e+06	5.59186e+06	N/A	138191	5.83375e+07	331104	1.23497e+07	3.9951e+06	N/A	3.5779e+06	592742	241630	795113	1.24685e+06	N/A	4.06829e+06	2.01599e+06	8.43141e+06	N/A	7.16866e+06	273402	1.42587e+06	N/A	1.08033e+06	N/A	N/A	N/A
A_MKT_TD_168	Male	TD	1.38014e+07	N/A	8.52604e+06	3.75923e+07	N/A	417871	N/A	780084	N/A	1.1961e+06	3.3514e+06	N/A	3.61108e+07	N/A	394067	514123	N/A	N/A	68233.4	N/A	7.17655e+06	9.19601e+06	N/A	202514	7.44047e+07	189813	2.10928e+07	5.65881e+06	N/A	2.555e+06	569616	221429	1.09986e+06	1.62797e+06	N/A	6.66766e+06	2.54036e+06	8.17094e+06	N/A	1.73105e+07	277804	1.629e+06	N/A	3.12276e+06	N/A	N/A	N/A
A_MKV_TD_163	Male	TD	1.25725e+07	N/A	5.7741e+06	4.21457e+07	N/A	294326	N/A	577883	N/A	904020	2.23405e+06	N/A	1.65836e+07	N/A	306930	367114	N/A	N/A	65920.9	N/A	2.83709e+06	3.12085e+06	N/A	120389	5.21859e+07	207786	5.39917e+07	4.17641e+06	N/A	2.16016e+06	383684	151814	821736	948768	N/A	2.89709e+06	1.33623e+06	6.21752e+06	N/A	1.27243e+07	182475	955213	N/A	1.39998e+06	N/A	N/A	N/A
A_MLG_TD_134	Male	TD	1.52062e+07	N/A	5.31713e+06	2.18322e+07	N/A	209593	N/A	555038	N/A	858031	2.0858e+06	N/A	1.73454e+07	N/A	305106	322017	N/A	N/A	60147.2	N/A	3.64463e+06	3.68034e+06	N/A	166181	4.97606e+07	189447	2.4514e+07	4.48566e+06	N/A	1.72573e+06	573448	145845	677191	883039	N/A	2.51165e+06	1.44796e+06	7.10769e+06	N/A	8.68561e+06	211237	897619	N/A	1.48594e+06	N/A	N/A	N/A
A_MLN_TD_154	Male	TD	8.11226e+06	N/A	5.36202e+06	1.3568e+07	N/A	293151	N/A	266992	N/A	427004	819981	N/A	2.25399e+07	N/A	141823	128690	N/A	N/A	63482.8	N/A	3.34342e+06	2.41455e+06	N/A	61480.1	4.88084e+07	117282	9.04278e+06	4.36167e+06	N/A	868987	526862	147281	446274	621461	N/A	2.27533e+06	1.34598e+06	4.63855e+06	N/A	1.58719e+07	254196	754849	N/A	1.1364e+06	N/A	N/A	N/A
A_MMM_TD_145	Male	TD	1.20296e+08	N/A	4.80489e+06	2.57345e+07	N/A	156346	N/A	1.48528e+06	N/A	2.43405e+06	4.48098e+06	N/A	2.70079e+07	N/A	712170	757595	N/A	N/A	29910.3	N/A	4.62834e+06	4.62212e+06	N/A	117646	4.95543e+07	172196	1.90964e+07	4.29633e+06	N/A	4.29326e+06	597891	166521	984627	866609	N/A	2.38309e+06	1.24732e+06	5.343e+06	N/A	4.86176e+06	361439	1.08904e+06	N/A	1.43319e+06	N/A	N/A	N/A
A_MMO_TD_156	Male	TD	1.57716e+08	N/A	3.84748e+06	1.70852e+07	N/A	252076	N/A	620921	N/A	1.01854e+06	2.28609e+06	N/A	2.41252e+07	N/A	319900	410505	N/A	N/A	53257.4	N/A	5.17903e+06	3.49147e+06	N/A	79498.8	5.2122e+07	77950	1.61564e+07	4.61304e+06	N/A	2.21754e+06	608140	162318	835105	1.02193e+06	N/A	3.46133e+06	1.34983e+06	5.14618e+06	N/A	8.15261e+06	6.65624e+06	976360	N/A	1.31412e+06	N/A	N/A	N/A
A_MNL_TD_143	Male	TD	8.05489e+06	N/A	3.83337e+06	2.5623e+07	N/A	221722	N/A	484823	N/A	805793	2.33084e+06	N/A	1.13758e+07	N/A	241232	327421	N/A	N/A	64745.6	N/A	4.75165e+06	4.00682e+06	N/A	128856	5.45314e+07	153426	1.59412e+07	4.51946e+06	N/A	1.96563e+06	375640	226574	681351	691423	N/A	2.13452e+06	1.40292e+06	5.71257e+06	N/A	1.22464e+07	296029	985377	N/A	1.82762e+06	N/A	N/A	N/A
A_MNR_TD_159	Male	TD	1.62775e+07	N/A	3.32325e+06	3.17763e+07	N/A	240191	N/A	909726	N/A	1.39922e+06	3.14957e+06	N/A	5.45714e+07	N/A	366827	365593	N/A	N/A	39348.1	N/A	5.44278e+06	3.19361e+06	N/A	93719.1	5.87023e+07	233624	3.0684e+07	4.56173e+06	N/A	2.80625e+06	544468	136268	236427	603149	N/A	1.73841e+06	915122	4.38016e+06	N/A	8.64575e+06	366200	774503	N/A	735794	N/A	N/A	N/A
A_MRG_TD_130	Male	TD	7.12977e+06	N/A	5.13593e+06	2.70917e+07	N/A	118308	N/A	466895	N/A	676872	882311	N/A	1.50517e+07	N/A	309806	272878	N/A	N/A	53427	N/A	2.99049e+06	4.81189e+06	N/A	96153.3	4.93298e+07	204520	3.32355e+07	3725792	N/A	1.5708e+06	708645	191875	512410	756286	N/A	2.18751e+06	1.06442e+06	4.74387e+06	N/A	1.72466e+07	230540	744360	N/A	1.47607e+06	N/A	N/A	N/A
A_MRL_TD_141	Male	TD	1.47095e+07	N/A	3.91642e+06	2.52178e+07	N/A	192783	N/A	663237	N/A	977708	3.15331e+06	N/A	1.40072e+07	N/A	344671	326734	N/A	N/A	58614.6	N/A	3.79809e+06	2.87754e+06	N/A	120600	5.18201e+07	172150	2.80439e+07	4.91131e+06	N/A	2.41668e+06	431964	184487	435784	856126	N/A	2.69306e+06	1.25001e+06	4.91055e+06	N/A	7.35661e+06	283156	722587	N/A	857891	N/A	N/A	N/A
A_MSD_TD_126	Male	TD	7.58286e+06	N/A	3.72526e+06	2.76448e+07	N/A	126360	N/A	806127	N/A	1.34126e+06	2.17128e+06	N/A	2.94272e+07	N/A	382442	478324	N/A	N/A	64525.9	N/A	3.81457e+06	4.72253e+06	N/A	122574	5.42414e+07	145336	4.74904e+07	4.29301e+06	N/A	2.4941e+06	423711	167786	519240	769799	N/A	2.51281e+06	1.32479e+06	7.24666e+06	N/A	1.07529e+07	224602	944744	N/A	1.57275e+06	N/A	N/A	N/A
A_MSF_TD_129	Male	TD	5.80823e+06	N/A	5.67802e+06	1.63405e+07	N/A	207204	N/A	641200	N/A	928673	2.01413e+06	N/A	2.96033e+07	N/A	280819	356684	N/A	N/A	48327.7	N/A	6.24525e+06	4.30255e+06	N/A	216723	5.13423e+07	148384	9.4804e+06	5.48672e+06	N/A	1.69094e+06	526686	153532	184642	477304	N/A	1.78887e+06	889875	3.67117e+06	N/A	8.82853e+06	196076	781592	N/A	1.67497e+06	N/A	N/A	N/A
A_MSG_TD_135	Male	TD	5.41604e+06	N/A	3.56012e+06	2.95239e+07	N/A	217092	N/A	705525	N/A	1.22317e+06	2.46391e+06	N/A	2.42486e+07	N/A	365358	435157	N/A	N/A	53791.9	N/A	3.1408e+06	3.21952e+06	N/A	131545	5.53966e+07	174392	2.14752e+07	5.027e+06	N/A	2.55355e+06	403494	135092	497772	736822	N/A	2.64214e+06	1.29026e+06	3.96233e+06	N/A	5.87807e+06	170120	781666	N/A	1.27558e+06	N/A	N/A	N/A
A_MSS_TD_165	Male	TD	1.48877e+07	N/A	6.8314e+06	2.30924e+07	N/A	188396	N/A	606481	N/A	897879	1.99748e+06	N/A	3.78753e+07	N/A	299844	336216	N/A	N/A	59018.4	N/A	7.85421e+06	4.54973e+06	N/A	161082	5.75779e+07	183738	2.20429e+07	4.63926e+06	N/A	1.97533e+06	655755	257181	301131	824691	N/A	3.04527e+06	1.48737e+06	5.08771e+06	N/A	1.34155e+07	315571	968313	N/A	1.67138e+06	N/A	N/A	N/A
A_MSW_TD_174	Male	TD	6.70125e+06	N/A	4.897e+06	1.3169e+07	N/A	236361	N/A	499172	N/A	813587	1.161e+06	N/A	2.9963e+07	N/A	249316	287849	N/A	N/A	64663.2	N/A	7.66547e+06	4.88374e+06	N/A	209823	4.95933e+07	177532	1.11431e+07	3.64013e+06	N/A	1.37961e+06	1.05079e+06	183080	193505	389081	N/A	1.24177e+06	879069	6.42678e+06	N/A	2.34029e+07	197728	836035	N/A	1.56435e+06	N/A	N/A	N/A
A_MTN_TD_153	Male	TD	9.09908e+07	N/A	5.16737e+06	1.86698e+07	N/A	334286	N/A	465278	N/A	546846	709944	N/A	1.32461e+07	N/A	235270	261632	N/A	N/A	78097.7	N/A	6.03166e+06	3.88039e+06	N/A	111181	5.71435e+07	229168	2.50153e+07	4.41675e+06	N/A	1.3017e+06	431987	202472	508238	1.10605e+06	N/A	2.95533e+06	1.84067e+06	4.68954e+06	N/A	1.36498e+07	359468	1.05691e+06	N/A	1.27828e+06	N/A	N/A	N/A
A_MTT_TD_169	Male	TD	5.04397e+07	N/A	5.41433e+06	2.33007e+07	N/A	196258	N/A	510993	N/A	736956	1.64857e+06	N/A	2.11429e+07	N/A	242757	307528	N/A	N/A	60868.3	N/A	3.42983e+06	3.2693e+06	N/A	99543.3	5.70636e+07	190360	1.8614e+07	4.45375e+06	N/A	1.62042e+06	503155	228187	570509	829483	N/A	2.83169e+06	1.68455e+06	5.53344e+06	N/A	8.74909e+06	468221	762008	N/A	1.14472e+06	N/A	N/A	N/A
A_MTV_TD_172	Male	TD	3.10581e+07	N/A	3.04622e+06	1.85642e+07	N/A	225795	N/A	1.63932e+06	N/A	2.48558e+06	4683055	N/A	4.87435e+07	N/A	659745	685975	N/A	N/A	48865.7	N/A	6.07474e+06	4.33971e+06	N/A	115386	5.41418e+07	73465.2	1.61621e+07	4.33633e+06	N/A	4.23584e+06	498583	197730	576146	935874	N/A	3.68711e+06	1.60005e+06	6.01129e+06	N/A	1.27809e+07	389124	1.00172e+06	N/A	1.03218e+06	N/A	N/A	N/A
B_MAD_TD_243	Male	TD	1.07883e+07	N/A	4.76821e+06	1.80363e+07	N/A	171629	N/A	420849	N/A	653017	1.15011e+06	N/A	4.02891e+07	N/A	181677	237583	N/A	N/A	60608.9	N/A	4.22165e+06	3.36221e+06	N/A	105062	4.97956e+07	117255	1.42598e+07	4.0266e+06	N/A	1.18095e+06	558545	162136	207741	482140	N/A	1.60551e+06	1.01417e+06	5.09201e+06	N/A	7.62631e+06	235979	716474	N/A	1.18402e+06	N/A	N/A	N/A
B_MAL_TD_248	Male	TD	1.16765e+07	N/A	6.23238e+06	2.63781e+07	N/A	262851	N/A	793851	N/A	1.18286e+06	3.18498e+06	N/A	4.87009e+07	N/A	374946	424737	N/A	N/A	48512.3	N/A	4.9658e+06	5.94725e+06	N/A	155501	5.19094e+07	146098	1.62389e+07	4.71321e+06	N/A	2.42516e+06	448827	188638	950209	838160	N/A	2.65209e+06	1.62577e+06	5.28665e+06	N/A	1.79562e+07	1.53188e+06	1.05906e+06	N/A	1.72276e+06	N/A	N/A	N/A
B_MAY_TD_264	Male	TD	1.8777e+07	N/A	5.17071e+06	3.32017e+07	N/A	206935	N/A	697758	N/A	1.15759e+06	2.22687e+06	N/A	9.37577e+07	N/A	377363	395214	N/A	N/A	49748.7	N/A	6.52164e+06	5.67453e+06	N/A	150623	5.26839e+07	209334	6.36666e+06	4.14167e+06	N/A	2.52458e+06	634004	171492	875684	1.01856e+06	N/A	3.76096e+06	1.89682e+06	5.73914e+06	N/A	1.30152e+07	603587	853228	N/A	2.27182e+06	N/A	N/A	N/A
B_MBD_TD_241	Male	TD	6.90333e+07	N/A	3.42687e+06	2.25975e+07	N/A	153638	N/A	421540	N/A	753855	1.29296e+06	N/A	1.95569e+07	N/A	219686	279013	N/A	N/A	63607.1	N/A	5.58277e+06	3.1956e+06	N/A	172678	5.14411e+07	208474	1.16189e+07	4.6954e+06	N/A	1.66893e+06	430089	165753	111847	358262	N/A	1.31902e+06	859197	4.1794e+06	N/A	1.45408e+07	309336	600105	N/A	1.22131e+06	N/A	N/A	N/A
B_MBP_TD_256	Male	TD	4.94853e+06	N/A	3.68803e+06	1.64165e+07	N/A	181993	N/A	450975	N/A	814288	1.68364e+06	N/A	7.30798e+07	N/A	257178	230688	N/A	N/A	52019.5	N/A	5.6516e+06	3.17226e+06	N/A	65384.7	5.85713e+07	279940	1.20304e+07	5.12815e+06	N/A	1.69194e+06	620232	196149	752649	926458	N/A	2.92271e+06	1.36712e+06	5.01975e+06	N/A	9.70283e+06	177402	865350	N/A	1.31798e+06	N/A	N/A	N/A
B_MCM_TD_262	Male	TD	6.30608e+07	N/A	6.12935e+06	1.50939e+07	N/A	184848	N/A	573721	N/A	912714	1.31948e+06	N/A	6.612e+07	N/A	289960	291224	N/A	N/A	35422.3	N/A	4.91547e+06	4.4496e+06	N/A	72267.1	5.1251e+07	193645	2.07343e+07	5.46039e+06	N/A	1.64498e+06	612420	223907	2.33337e+06	824782	N/A	3.16847e+06	1.66707e+06	6.94472e+06	N/A	1.09818e+07	499782	885195	N/A	2.09869e+06	N/A	N/A	N/A
B_MCS_TD_257	Male	TD	1.30649e+07	N/A	6.41518e+06	4.25881e+07	N/A	146803	N/A	589291	N/A	908779	1.17516e+06	N/A	4.28492e+07	N/A	284610	345700	N/A	N/A	58227.6	N/A	4.29239e+06	5.30395e+06	N/A	214894	5.4214e+07	197993	3.75336e+07	3.29324e+06	N/A	1.99713e+06	741309	268266	1.15629e+06	735828	N/A	1.9965e+06	1.87072e+06	8.11162e+06	N/A	2.39492e+07	248429	1.31675e+06	N/A	2.54211e+06	N/A	N/A	N/A
B_MDD_TD_246	Male	TD	2.11874e+08	N/A	4.46189e+06	3.27457e+07	N/A	132181	N/A	453335	N/A	711215	832726	N/A	1.92821e+07	N/A	237797	262376	N/A	N/A	53965.2	N/A	3.59507e+06	7.19431e+06	N/A	114752	5.27622e+07	270809	2.63078e+07	4.74726e+06	N/A	1.67733e+06	635044	190010	876351	526331	N/A	1.83039e+06	1.11071e+06	4.73228e+06	N/A	4443106	1.41284e+06	640240	N/A	933212	N/A	N/A	N/A
B_MEN_TD_255	Male	TD	5.77649e+06	N/A	3.44897e+06	2.0352e+07	N/A	216389	N/A	248035	N/A	408364	867365	N/A	2.49007e+07	N/A	171510	161119	N/A	N/A	61926.2	N/A	2.21375e+06	3.19406e+06	N/A	47227.2	5.4744e+07	158476	1.51994e+07	4.48649e+06	N/A	1.02392e+06	418234	198022	1.0265e+06	485620	N/A	1.20831e+06	768771	5.55205e+06	N/A	8.43921e+06	196944	1.03754e+06	N/A	999370	N/A	N/A	N/A
B_MJH_TD_245	Male	TD	6.10931e+07	N/A	3.57778e+06	2.18713e+07	N/A	256926	N/A	640422	N/A	1.02218e+06	1.5025e+06	N/A	2.75116e+07	N/A	297890	379927	N/A	N/A	48950.3	N/A	3.504e+06	4.09475e+06	N/A	146945	5.5213e+07	288082	1.89566e+07	4.5378e+06	N/A	1.71799e+06	368869	272991	3.42377e+06	1.3531e+06	N/A	6.05826e+06	2.04136e+06	5.68993e+06	N/A	6.67087e+06	233125	1.13967e+06	N/A	1.19456e+06	N/A	N/A	N/A
B_MJL_TD_249	Male	TD	6.40854e+06	N/A	4.173e+06	1.92072e+07	N/A	191562	N/A	1.46657e+06	N/A	2.20503e+06	5.66346e+06	N/A	1.03809e+07	N/A	555778	752365	N/A	N/A	58210	N/A	7.26216e+06	5.11923e+06	N/A	90664.4	4.80886e+07	159191	1.11586e+07	4.26757e+06	N/A	4.37211e+06	466542	147380	412014	1.18921e+06	N/A	3.22113e+06	1.82432e+06	4.86846e+06	N/A	1.15097e+07	169197	1.24314e+06	N/A	1.02226e+06	N/A	N/A	N/A
B_MJM_TD_251	Male	TD	1.31849e+07	N/A	4.84569e+06	2.37324e+07	N/A	232770	N/A	342309	N/A	534631	622974	N/A	2.48364e+07	N/A	170783	186102	N/A	N/A	56942.4	N/A	4.15445e+06	4.63292e+06	N/A	115894	4.96456e+07	133553	9.53198e+06	4.9e+06	N/A	977012	549175	147469	1.69996e+06	555913	N/A	2.60659e+06	1.20287e+06	5.85112e+06	N/A	1.15277e+07	778823	764904	N/A	1.39331e+06	N/A	N/A	N/A
B_MJM_TD_253	Male	TD	1.90811e+07	N/A	4.56062e+06	1.76484e+07	N/A	174890	N/A	384505	N/A	612513	1.5302e+06	N/A	20286305	N/A	201261	233402	N/A	N/A	49308.5	N/A	2.56826e+06	3.41226e+06	N/A	91113.1	5.6093e+07	144178	2.4726e+07	4.77501e+06	N/A	1.50381e+06	481773	129114	873920	464181	N/A	2.1393e+06	1.07061e+06	4.77997e+06	N/A	5.79457e+06	287371	574971	N/A	1.11583e+06	N/A	N/A	N/A
B_MJS_TD_258	Male	TD	5.83626e+06	N/A	2.35527e+06	1.90629e+07	N/A	176351	N/A	675195	N/A	1.17794e+06	3.16036e+06	N/A	1.75275e+07	N/A	361657	355889	N/A	N/A	61487.5	N/A	3.87866e+06	3.56153e+06	N/A	95506.1	5.1012e+07	98604.2	1.28879e+07	4.42813e+06	N/A	2.47449e+06	448771	105585	720332	828354	N/A	2.13847e+06	1.19351e+06	4.75117e+06	N/A	8.45784e+06	221426	842778	N/A	819222	N/A	N/A	N/A
B_MKB_TD_239	Male	TD	1.14423e+07	N/A	3.34804e+06	1.58084e+07	N/A	208417	N/A	690947	N/A	1.16337e+06	1.52321e+06	N/A	3.79807e+07	N/A	391978	369796	N/A	N/A	58658	N/A	3.3816e+06	2.7626e+06	N/A	136211	4.8945e+07	150003	1.68615e+07	4.87624e+06	N/A	1.93421e+06	408566	282317	1.85235e+06	883147	N/A	2.68838e+06	1.40451e+06	6.2263e+06	N/A	7.31654e+06	192877	906728	N/A	1.03615e+06	N/A	N/A	N/A
B_MLG_TD_244	Male	TD	1.33271e+08	N/A	3.52768e+06	2.57945e+07	N/A	190213	N/A	492876	N/A	774041	2.99621e+06	N/A	4.37285e+07	N/A	281366	263917	N/A	N/A	51305.5	N/A	5.5873e+06	6.11097e+06	N/A	90268.3	5.22028e+07	145464	2.06298e+07	4.48639e+06	N/A	2.36658e+06	575286	245762	337489	722088	N/A	2.44857e+06	1.43707e+06	4.33789e+06	N/A	1.13976e+07	340233	806748	N/A	1.30232e+06	N/A	N/A	N/A
B_MLS_TD_260	Male	TD	7.91718e+06	N/A	3108186	1.89333e+07	N/A	198250	N/A	456955	N/A	860039	1.1342e+06	N/A	8.29408e+06	N/A	277953	302462	N/A	N/A	58659.3	N/A	3.08429e+06	3427683	N/A	86696.2	5.17406e+07	198411	1.66452e+07	4.20167e+06	N/A	1.75755e+06	490528	222781	2.43992e+06	784313	N/A	2.39312e+06	1.71145e+06	5.70686e+06	N/A	8.04166e+06	190485	1.05554e+06	N/A	941039	N/A	N/A	N/A
B_MLV_TD_263	Male	TD	2.42565e+07	N/A	4.34181e+06	2.80362e+07	N/A	216326	N/A	729277	N/A	1.20842e+06	2.86815e+06	N/A	2.5855e+07	N/A	406158	416202	N/A	N/A	54878.2	N/A	6.38674e+06	3.77458e+06	N/A	103900	5.57659e+07	253009	7.30538e+06	4.88461e+06	N/A	2.44336e+06	454024	177893	2.78795e+06	918750	N/A	3.01058e+06	1.72877e+06	4.94066e+06	N/A	8.35239e+06	254029	930761	N/A	1.13568e+06	N/A	N/A	N/A
B_MMB_TD_238	Male	TD	6.16357e+06	N/A	4.73985e+06	2.55231e+07	N/A	250610	N/A	759337	N/A	1.2749e+06	5.14775e+06	N/A	1.32794e+07	N/A	378970	428671	N/A	N/A	34838.7	N/A	3.86797e+06	3560072	N/A	98907.9	5.3592e+07	118938	1.857e+07	5.22061e+06	N/A	3.14277e+06	410218	266730	274517	860315	N/A	2.52462e+06	1.42379e+06	3.88648e+06	N/A	8.3292e+06	255867	694202	N/A	1.03451e+06	N/A	N/A	N/A
B_MMK_TD_252	Male	TD	2.72861e+07	N/A	4.45283e+06	3.22902e+07	N/A	138546	N/A	741380	N/A	1.06111e+06	2.05353e+06	N/A	2.63014e+07	N/A	412518	386016	N/A	N/A	39458	N/A	4.16103e+06	5.28227e+06	N/A	106150	5.89924e+07	266008	1.33178e+07	3.66566e+06	N/A	2.27527e+06	416546	203573	330859	976628	N/A	3.59149e+06	2.04322e+06	4.26873e+06	N/A	8.39028e+06	427813	927174	N/A	1.05816e+06	N/A	N/A	N/A
B_MMS_TD_259	Male	TD	1.73634e+07	N/A	5.93248e+06	1.57145e+07	N/A	327853	N/A	302413	N/A	445853	930641	N/A	2.30203e+07	N/A	153785	176590	N/A	N/A	42834.4	N/A	3.89639e+06	4.17084e+06	N/A	171349	5.87261e+07	167590	2.68019e+07	4.50923e+06	N/A	1.26259e+06	592578	205486	88458.9	520130	N/A	1.83087e+06	991485	5.08518e+06	N/A	1.13403e+07	366630	719519	N/A	1.59561e+06	N/A	N/A	N/A
B_MNC_TD_240	Male	TD	7.51887e+06	N/A	3.17322e+06	2.99566e+07	N/A	209205	N/A	823767	N/A	1.14211e+06	3.01235e+06	N/A	2.33469e+07	N/A	362339	404643	N/A	N/A	38641.8	N/A	5.64511e+06	4.60107e+06	N/A	157971	5.15427e+07	179854	1.52372e+07	4.46928e+06	N/A	2.85033e+06	470897	157980	1.64788e+06	645814	N/A	1.58465e+06	1.06998e+06	4.05643e+06	N/A	8.64272e+06	220562	728397	N/A	1.12975e+06	N/A	N/A	N/A
B_MNK_TD_247	Male	TD	8.20811e+06	N/A	3.7614e+06	2.42048e+07	N/A	225992	N/A	2.41095e+06	N/A	4.14003e+06	4.21656e+06	N/A	3.1149e+07	N/A	878468	1.04942e+06	N/A	N/A	46306.4	N/A	9.83884e+06	5.7988e+06	N/A	124392	5.35818e+07	203130	1.02634e+07	4.18479e+06	N/A	5.37865e+06	596835	132446	2.12296e+06	685487	N/A	2.74212e+06	1.47014e+06	6.09987e+06	N/A	1.54415e+07	284450	1.07123e+06	N/A	1.24513e+06	N/A	N/A	N/A
B_MRH_TD_192	Male	TD	1.15907e+07	N/A	4.06111e+06	2.79592e+07	N/A	216261	N/A	348220	N/A	552768	662957	N/A	2.56312e+07	N/A	225957	200186	N/A	N/A	61921.4	N/A	5.68289e+06	3.29264e+06	N/A	78815.2	5.12791e+07	181534	1.6633e+07	4.25822e+06	N/A	1.08589e+06	448473	129832	546865	473387	N/A	1.5682e+06	869792	4.06565e+06	N/A	6.9189e+06	349785	561902	N/A	1.63947e+06	N/A	N/A	N/A
B_MRS_TD_261	Male	TD	6.08962e+06	N/A	6.43978e+06	1.58836e+07	N/A	203436	N/A	309917	N/A	457068	896448	N/A	2.50975e+07	N/A	172669	204366	N/A	N/A	50428.9	N/A	2.31596e+06	2.81468e+06	N/A	91496.5	5.76112e+07	157360	4.63696e+06	5.63861e+06	N/A	1.09753e+06	495800	152159	916654	703665	N/A	2.2898e+06	1.19848e+06	4.70129e+06	N/A	8.8836e+06	347718	785420	N/A	997802	N/A	N/A	N/A
B_MSL_TD_250	Male	TD	4.01079e+07	N/A	3.87279e+06	2.30909e+07	N/A	237355	N/A	750952	N/A	1.12507e+06	3.92352e+06	N/A	2.77297e+07	N/A	407150	422124	N/A	N/A	36419.8	N/A	4.96545e+06	4.79603e+06	N/A	129240	5.42524e+07	187253	1.92833e+07	3.95106e+06	N/A	2.91863e+06	542627	176385	514979	575360	N/A	1.80918e+06	1.27267e+06	5.57503e+06	N/A	9.44541e+06	236771	863894	N/A	1.29424e+06	N/A	N/A	N/A
B_MSN_TD_254	Male	TD	1.08519e+07	N/A	3.82509e+06	1.05903e+07	N/A	186915	N/A	702808	N/A	955496	1.74658e+06	N/A	2.09253e+07	N/A	270305	301978	N/A	N/A	54344.3	N/A	6.42018e+06	3.41796e+06	N/A	84429.3	5.52758e+07	182001	1.09768e+07	4.61106e+06	N/A	1.8739e+06	334897	195809	201049	564532	N/A	1.85953e+06	1.05526e+06	4.59839e+06	N/A	7.91612e+06	263227	739816	N/A	1.26238e+06	N/A	N/A	N/A
B_MSZ_TD_265	Male	TD	1.81355e+07	N/A	5.19864e+06	2.65112e+07	N/A	257325	N/A	531101	N/A	845689	1.41056e+06	N/A	2.56229e+07	N/A	332146	458759	N/A	N/A	62596.4	N/A	4.83735e+06	3993030	N/A	137599	5.21503e+07	156966	6.69502e+06	4.12048e+06	N/A	1.64152e+06	361428	238587	257751	1.17562e+06	N/A	3.33041e+06	1.34503e+06	5.11019e+06	N/A	1.35773e+07	212999	817003	N/A	1.14024e+06	N/A	N/A	N/A
C_MCR_TD_275	Male	TD	2.93452e+07	N/A	5.89547e+06	3.45868e+07	N/A	225468	N/A	519538	N/A	811146	1.61096e+06	N/A	2.64275e+07	N/A	312039	275963	N/A	N/A	77972.7	N/A	3.79745e+06	3.38687e+06	N/A	156657	4.88577e+07	210916	3.14533e+07	4.80182e+06	N/A	1.77944e+06	447420	162119	852057	612564	N/A	1.98669e+06	844423	3.88865e+06	N/A	8.08242e+06	322194	579395	N/A	1.29696e+06	N/A	N/A	N/A
[truncated: 644 more columns]

## Sheet: Data 2. 5-year-olds raw data
Supplementary Data 2. Raw Metabolomic Data. Cohort #2: 5-year-olds with ASD and TD Controls. Males and females.
Sample Name	Sex	Group	1,25-Dihydroxyvitamin D3	1-Methyladenine	1-Methyladenosine	1-Methylhistidine	1-Methylnicotinamide	1-Pyrroline-5-carboxylic acid	11,12-DiHETrE	11,12-Epoxyeicosatrienoic acid	11-Dehydro-thromboxane B2	11-HETE	12-HETE	13,14-Dihydro-15-keto PGF2a	13S-hydroxyoctadecadienoic acid	14,15-DHET	14,15-Epoxy-5,8,11-eicosatrienoic acid	15-HETE	2,3-Diphosphoglyceric acid	2-Arachidonylglycerol	2-Deoxyguanosine 5-monophosphate	2-Deoxyinosine triphosphate	2-Hydroxy-3-methylbutyric acid	2-Hydroxyglutarate	2-Isopropylmalic acid	2-Keto-L-gluconate	2-Ketobutyric acid	2-Methylcitric acid	2-Octenoylcarnitine	2-Picolinic acid	2-Pyrocatechuic acid	20-Hydroxyeicosatetraenoic acid	24,25-Dihydrolanosterol	3, 5-Tetradecadiencarnitine	3-Aminoisobutyric acid	3-Hydroxy-cis-5-tetradecenoylcarnitine	3-Hydroxyanthranilic acid	3-Hydroxydodecanoylcarnitine	3-Hydroxyhexadecanoylcarnitine	3-Hydroxyhexadecenoylcarnitine	3-Hydroxyhexanoylcarnitine	3-Hydroxyisovaleryl Carnitine	3-Hydroxylinoleylcarnitine	3-Hydroxyoleoylcarnitine	3-Methylthiopropionic acid	3-Phosphoglyceric acid	3-methyladenine	3-methylphenylacetic acid	4,5-Dihydroorotic acid
F_ASD_2013_0084_PRE	Female	ASD	2.73794e+07	52055.7	2.38368e+07	3.67511e+07	985155	218848	84150.2	47129.9	N/A	54408.2	1.36371e+06	N/A	2.32397e+06	60426	45016.9	59484.3	109794	117385	33404.7	N/A	1.76891e+07	1.05039e+07	140101	2.58004e+06	1.86376e+08	2.50018e+06	6.43593e+08	N/A	2.66183e+07	692665	344844	N/A	2.15608e+06	1.04931e+06	N/A	2.75825e+06	458344	9.21759e+06	6.76522e+06	1.8717e+07	1.60728e+06	313467	6929.83	118800	N/A	668596	N/A
F_ASD_2013_0096_PRE	Female	ASD	5.84414e+06	77078.4	1.30406e+07	4.26642e+07	3.36298e+06	533488	85930.7	1.32796e+06	N/A	2.51817e+06	908950	N/A	4.68111e+06	66247.7	557465	618403	51355.3	104489	33120	N/A	1.76799e+07	1.18799e+07	212877	2.43776e+06	2.02061e+08	2.66592e+06	1.89029e+08	N/A	2.0049e+07	6.96591e+06	501414	N/A	1.73702e+06	430517	N/A	1.12202e+06	217944	6.37013e+06	2.86751e+06	9.04318e+06	1.52356e+06	209617	23035.7	98237.7	N/A	1.17129e+06	N/A
F_ASD_2013_0100_PRE	Female	ASD	7.39622e+07	125607	2.28679e+07	3.6115e+07	1.73409e+06	277990	129355	427694	N/A	698502	445139	N/A	3.02733e+06	66502.2	160207	195856	86978.1	199863	19500.1	N/A	2.75731e+07	4.82992e+06	59504.1	3.71639e+06	191079588	1.17728e+06	4.41534e+08	N/A	4.92319e+07	2.70964e+06	972571	N/A	3.008e+06	1.42222e+06	N/A	3.9517e+06	592839	7.2275e+06	5.33047e+06	1.18015e+07	1.56542e+06	462047	5579.59	95570.9	N/A	527520	N/A
F_ASD_2013_0110_PRE	Female	ASD	2.74321e+07	90947.7	1.93974e+07	5.48343e+07	1.99341e+06	400951	55823.1	909559	N/A	1.59585e+06	1.95745e+06	N/A	1.81283e+06	53411.2	348950	426035	27281.1	91995	23126.9	N/A	1.69608e+07	7.5261e+06	213387	2.1895e+06	2.09986e+08	3.07619e+06	180705265	N/A	4.5825e+07	4.60614e+06	503804	N/A	860024	239804	N/A	708662	369701	6.63583e+06	1.72846e+06	8.90749e+06	1.69541e+06	180533	12114.7	69572.2	N/A	778814	N/A
F_ASD_2013_0119_PRE	Female	ASD	7.70666e+07	90120.7	1.82335e+07	5.68629e+07	2.04419e+06	598199	128775	85573.5	N/A	124294	165787	N/A	1.6183e+06	54011.3	32253.7	42937.8	80347.2	251674	21092.9	N/A	2.33436e+07	6.00182e+06	198725	4.63564e+06	186518345	1.18023e+06	1.89159e+08	N/A	1.13239e+07	519640	477714	N/A	1.07962e+06	549030	N/A	1.73057e+06	472243	6.74259e+06	2.58614e+06	1.01616e+07	1.5106e+06	316108	7292.54	104075	N/A	358837	N/A
F_ASD_2013_0122_PRE	Female	ASD	2.15707e+07	24569.1	2.68548e+07	3.03607e+07	1.90784e+06	362664	49899	26554.7	N/A	43283.3	294349	N/A	1.39831e+06	68589.3	14212.4	26829.1	118497	106722	23615.1	N/A	2.21668e+07	1.16231e+07	204051	2.53268e+06	1.92086e+08	2.24224e+06	2.57157e+08	N/A	3.96985e+07	300139	481532	N/A	1.21406e+06	389744	N/A	748059	329301	3.05871e+06	4.51775e+06	1.84505e+07	1.42037e+06	297532	7575.2	103426	N/A	551182	N/A
F_ASD_2013_0123_PRE	Female	ASD	7.47514e+07	111837	8.97176e+06	2.44737e+07	1.06717e+06	309425	72235.1	1.53116e+06	N/A	2.3956e+06	1.05511e+06	N/A	1.01317e+07	98060.2	462796	577428	83467.4	146864	21571.2	N/A	3.18879e+07	9.28089e+06	150683	3.25316e+06	1.79958e+08	1.48393e+06	1.62832e+08	N/A	4.99593e+06	9.54967e+06	357152	N/A	919070	894553	N/A	2.01033e+06	544525	7.53366e+06	2.54682e+06	1.09572e+07	1.95827e+06	491653	15216	27422.3	N/A	583710	N/A
F_ASD_2013_0129_PRE	Female	ASD	8.17208e+06	70558.2	2.05009e+07	2.22203e+07	54697.4	379775	48257.3	190743	N/A	388671	1.41069e+06	N/A	2.80195e+06	85783	81657	102463	16650.2	75326.6	29268.2	N/A	2.23962e+07	1.67777e+07	242702	3.09228e+06	1.75469e+08	3.33521e+06	1.77549e+08	N/A	1.60711e+07	1.16731e+06	645215	N/A	774511	319118	N/A	558867	408996	1.2839e+07	1.10298e+06	9.3856e+06	1.84452e+06	215929	11677.6	137640	N/A	983658	N/A
M_ASD_2013_0081_PRE	Male	ASD	1.87969e+07	25313.1	2.16742e+07	2.78182e+07	257132	191008	84992	139939	N/A	206348	3.15302e+06	N/A	2.51235e+06	66598.7	58531.6	92047.5	105766	70315.6	23068.5	N/A	2.31989e+07	1.21039e+07	155553	5.48753e+06	2.02186e+08	2.04724e+06	3.92755e+08	N/A	1.41587e+07	1.48269e+06	266253	N/A	1.41779e+06	4.7714e+06	N/A	6.4751e+06	1.10908e+06	5.04182e+06	1.34604e+07	1.68703e+07	1.45765e+06	763462	11134.8	139318	N/A	611046	N/A
M_ASD_2013_0083_PRE	Male	ASD	4.89663e+07	31070.5	2.14519e+07	1.68785e+07	161581	225418	72134.2	752701	N/A	1.25334e+06	760157	N/A	2.02416e+06	73539.2	253062	284191	76713	124500	39507.5	N/A	1.95876e+07	1.3867e+07	314567	2.49262e+06	2.0069e+08	3.97445e+06	5.21853e+07	N/A	2.19569e+07	2.15902e+06	387849	N/A	1.49848e+06	509396	N/A	1.01568e+06	353999	1.20121e+07	1.04709e+06	1.02453e+07	1.64274e+06	249294	8201.54	121134	N/A	888380	N/A
M_ASD_2013_0086_PRE	Male	ASD	1.65611e+07	80384.5	2.31808e+07	2.99707e+07	810703	344617	32353.2	53632.8	N/A	107400	1.8012e+06	N/A	3.42665e+06	39800.8	54262.1	63394.8	83673.1	80537.4	29047.7	N/A	2.29055e+07	1.13775e+07	229543	2.27694e+06	1.57598e+08	3.07514e+06	3.45358e+08	N/A	1.47616e+07	814582	328665	N/A	794493	662237	N/A	1.45489e+06	503646	1.20178e+07	2.14214e+06	1.10344e+07	1.59719e+06	301299	7813	134848	N/A	1.40374e+06	N/A
M_ASD_2013_0089_PRE	Male	ASD	2.09089e+07	252471	1.10314e+07	2.62705e+07	2.02305e+06	529791	131037	1.19869e+07	N/A	1.98219e+07	8.21117e+06	N/A	4.31238e+07	95840.2	3.54368e+06	3.90796e+06	19160.8	194532	33403.7	N/A	3.41442e+07	1.01444e+07	238382	2.38817e+06	1.93927e+08	3.01627e+06	2.29088e+08	N/A	3.44266e+07	7.06285e+07	805762	N/A	1.73281e+06	852627	N/A	2.07403e+06	580387	1.32149e+07	3.22253e+06	2.02286e+07	1.33258e+06	303402	62348.6	66081.6	N/A	621492	N/A
M_ASD_2013_0091_PRE	Male	ASD	7.78926e+07	444852	2.30084e+07	3.53938e+07	784066	298790	109824	83146.3	N/A	141339	1.47134e+06	N/A	2.5459e+06	85382.2	38254.2	61202.3	127334	40749.8	25060.5	N/A	2.48488e+07	1.04073e+07	116783	1.42991e+06	206070783	888745	3.52769e+08	N/A	7.39376e+06	675872	560146	N/A	1.08145e+06	2.84772e+06	N/A	5.1748e+06	643218	4.81451e+06	9.67333e+06	2.73671e+06	1.42983e+06	858570	6533.03	75183.1	N/A	608495	N/A
M_ASD_2013_0092_PRE	Male	ASD	1.87152e+07	35807.2	2.54575e+07	2.26939e+07	2.29028e+06	183365	157288	138356	N/A	174105	2.85964e+06	N/A	1.17704e+06	166588	68257.8	67826	48192.1	122997	23450.4	N/A	2.01645e+07	6.91763e+06	148346	1.65353e+06	2.04368e+08	1.73249e+06	3.40697e+07	N/A	5.70591e+07	1.32358e+06	588534	N/A	1.38008e+06	402456	N/A	784214	377536	1.04664e+07	823225	1.83547e+07	2.30642e+06	302778	15259.8	92973.1	N/A	683317	N/A
M_ASD_2013_0094_PRE	Male	ASD	4.11585e+06	86049.9	1.91504e+07	4.74953e+07	2.43528e+06	211053	61180.4	67670.9	N/A	116969	892598	N/A	3.17077e+06	63281.8	39810.9	48996.3	27624	59854.3	23522.1	N/A	1.47721e+07	1.48613e+07	94634	1.54238e+06	1.97378e+08	880345	6.60681e+07	N/A	8.76232e+07	618160	940554	N/A	2.50691e+06	439229	N/A	668850	297506	6.26566e+06	1.28239e+06	7.33834e+06	1.2202e+06	225312	14711.5	96281.8	N/A	680510	N/A
M_ASD_2013_0095_PRE	Male	ASD	9.73669e+07	57348.2	2.32649e+07	5.82665e+07	1.63254e+06	164242	124737	53408.5	N/A	120288	60822.1	N/A	972717	74843.3	28931.6	35010.2	84126.1	25758.5	44831.9	N/A	1.30485e+07	1.84084e+07	333392	3.64311e+06	2.33358e+08	7.99764e+06	4.83756e+08	N/A	4.90002e+06	184582	401921	N/A	2.25057e+06	1.5518e+06	N/A	2.1475e+06	342720	1.71857e+06	7.41752e+06	1.1086e+07	1.56628e+06	548288	4058.63	127096	N/A	448602	N/A
M_ASD_2013_0097_PRE	Male	ASD	5.77275e+06	85296.7	3.3245e+07	5.80898e+07	3.29358e+06	515341	72770.8	34300.6	N/A	69549.1	747210	N/A	2.37464e+06	86140.4	15297.8	45150.4	104817	68884.3	26502.3	N/A	1.58604e+07	6.95489e+06	159453	2.66932e+06	1.73851e+08	2.01528e+06	2.09229e+08	N/A	3.3282e+07	409449	659765	N/A	2.02384e+06	893500	N/A	2.28176e+06	463713	1.04535e+07	4.514e+06	9.51732e+06	1.85129e+06	389442	8283.24	110567	N/A	677265	N/A
M_ASD_2013_0098_PRE	Male	ASD	1.90304e+07	134415	2.519e+07	4.44185e+07	1.18355e+06	302754	58620.1	5.18533e+06	N/A	8.74212e+06	3.16871e+06	N/A	1.51654e+07	111081	1.59264e+06	2.07616e+06	63206.5	155528	29690.9	N/A	1.64271e+07	7.89231e+06	225100	3.08199e+06	1.88666e+08	4.48543e+06	2.97015e+08	N/A	6.78496e+06	7.82806e+06	338137	N/A	1.4229e+06	654088	N/A	1.39285e+06	542522	1.0693e+07	4.15387e+06	9.00862e+06	1.69149e+06	317374	19676.9	83941.5	N/A	905974	N/A
M_ASD_2013_0101_PRE	Male	ASD	177064856	25438.4	2.8095e+07	2.90015e+07	1.73966e+06	372082	102051	297317	N/A	488573	4.29694e+06	N/A	2.26469e+06	93597.3	124553	113275	14366.7	66688	30770.6	N/A	1.97587e+07	6.53147e+06	150506	1.61105e+06	2.0012e+08	1.6274e+06	2.35141e+08	N/A	2.81716e+07	1.61916e+06	327730	N/A	1.55628e+06	1.82544e+06	N/A	5.21265e+06	939720	9.13689e+06	9.5931e+06	1.11582e+07	1.42537e+06	841830	15626.2	91999.4	N/A	511501	N/A
M_ASD_2013_0102_PRE	Male	ASD	5.63246e+06	51130.5	1.7832e+07	2.92253e+07	3.96493e+06	289898	150844	1.23055e+06	N/A	1.91209e+06	7.55931e+06	N/A	3.36632e+06	99753.9	468253	589622	25079.5	97079.4	34192.2	N/A	4.51638e+07	1.07886e+07	140409	1.8528e+06	1.87384e+08	2.44034e+06	2.62382e+08	N/A	1.56245e+07	4.59377e+06	404723	N/A	1.72064e+06	1.16027e+06	N/A	3.2199e+06	749499	1.41718e+07	8.35181e+06	1.92353e+07	1.56324e+06	357229	21170	119188	N/A	812508	N/A
M_ASD_2013_0103_PRE	Male	ASD	3.28542e+07	129328	1.20721e+07	6.21932e+07	919698	578097	118559	2.07929e+06	N/A	3.58305e+06	2.53203e+06	N/A	6.00089e+06	59015	804672	914850	20102.7	231141	29449.7	N/A	2.78678e+07	9.05208e+06	202316	2.47355e+06	2.01006e+08	2.3292e+06	441429906	N/A	1.19638e+07	8.47077e+06	414713	N/A	1.12649e+06	1.16596e+06	N/A	4.21525e+06	522978	1.09353e+07	7.23193e+06	9.75711e+06	1.68134e+06	418008	25699.2	109992	N/A	535242	N/A
M_ASD_2013_0104_PRE	Male	ASD	7.60648e+06	121447	1.70568e+07	2.92046e+07	1.37405e+06	228544	25275.8	419191	N/A	668648	360477	N/A	2.23449e+06	52838	196039	217084	41962.6	161672	28941.2	N/A	1.49066e+07	6.39678e+06	140696	2.30596e+06	1.90054e+08	2.00645e+06	2.55414e+08	N/A	4.98384e+07	2.44606e+06	792947	N/A	1.84864e+06	793962	N/A	2.57733e+06	457248	4.0064e+06	3.24378e+06	1.69312e+07	1.47407e+06	270842	7648	52489.4	N/A	288442	N/A
M_ASD_2013_0106_PRE	Male	ASD	3.0758e+07	92555.4	2.4032e+07	2.0228e+07	1.88689e+06	272873	155785	5.78907e+06	N/A	9.79505e+06	3.58908e+06	N/A	1.4042e+07	125537	1.91526e+06	2.25982e+06	44659.3	146873	32989.2	N/A	1.87325e+07	8.39954e+06	174472	2.34126e+06	2.0504e+08	2.88567e+06	7.46292e+07	N/A	2.53871e+07	1.04325e+07	728929	N/A	1.76706e+06	1.18837e+06	N/A	4.17015e+06	395005	2.32063e+07	4.67332e+06	1.73678e+07	1.31507e+06	342847	12104.7	97721.6	N/A	730062	N/A
M_ASD_2013_0108_PRE	Male	ASD	1.25072e+07	73752.4	3.67365e+07	4.87393e+07	1.95521e+06	370015	95081.4	46182.9	N/A	100720	1.79249e+06	N/A	2.18166e+06	82279.7	45332.8	82094.6	134746	92252.8	38201.2	N/A	3.02688e+07	1.13066e+07	151679	1.79737e+06	1.77814e+08	2.22616e+06	3.6216e+08	N/A	3.83241e+07	867499	323746	N/A	1.79125e+06	56418.9	N/A	3.8025e+06	522188	8.938e+06	5.48239e+06	8.81534e+06	1.45804e+06	406386	9911.09	148464	N/A	571921	N/A
M_ASD_2013_0111_PRE	Male	ASD	1.29095e+08	176432	2.97501e+07	5.06014e+07	5.73035e+06	418339	62187.3	176976	N/A	240194	813566	N/A	3.74643e+06	112099	62972	67240.7	38626.3	155695	34942.4	N/A	2.27022e+07	1.08188e+07	271840	2.66036e+06	1.85858e+08	2.15293e+06	1.84846e+08	N/A	2.86893e+07	651793	1.21121e+06	N/A	1.14642e+06	82971.4	N/A	1.11982e+06	336924	1.11716e+07	1.90924e+06	1.96722e+07	1.66891e+06	222199	5753.51	110681	N/A	740497	N/A
M_ASD_2013_0113_PRE	Male	ASD	5.79858e+07	80383.7	2.58466e+07	4.301e+07	2.65315e+06	438533	98316.5	231769	N/A	436203	595348	N/A	2.44066e+06	93546	89227.7	118081	51631.7	89290.2	40131.5	N/A	2.1306e+07	1.03437e+07	218987	1.91269e+06	1.99633e+08	3.62584e+06	5.04447e+08	N/A	6.74141e+06	1.06025e+06	919077	N/A	2.80273e+06	1.77521e+06	N/A	5.21644e+06	560223	8.60188e+06	1.05264e+07	3.14524e+06	2.09704e+06	520592	10402.7	114361	N/A	943450	N/A
M_ASD_2013_0118_PRE	Male	ASD	1.02558e+07	46957.5	2.23771e+07	26339101	2.46765e+06	237847	90251.8	67693	N/A	137621	1.95312e+06	N/A	944464	38966.1	32563.2	57974.9	35711.7	86233.7	26997	N/A	2.96212e+07	8.44702e+06	72959	2.9339e+06	1.81918e+08	1.27666e+06	2.00159e+08	N/A	2.75456e+07	953349	414077	N/A	1.71211e+06	1.01762e+06	N/A	3.05535e+06	653013	1.37958e+07	5.0967e+06	1.22044e+07	1.50355e+06	393148	4127.81	117401	N/A	504225	N/A
M_ASD_2013_0121_PRE	Male	ASD	5.44455e+06	166741	1.15891e+07	1.97214e+07	1.56855e+06	423323	80010.4	3.20166e+06	N/A	5.43143e+06	2.32398e+06	N/A	7.93601e+06	39843.6	1.15445e+06	1.38739e+06	34920.8	90339.4	30188	N/A	3.14293e+07	1.01937e+07	102162	2.56859e+06	1.7312e+08	1.61783e+06	8.3073e+07	N/A	4.70408e+07	1.03484e+07	606796	N/A	3.08931e+06	451477	N/A	1.25077e+06	403086	2.74485e+06	1.87655e+06	2.14513e+07	1.59005e+06	180648	14482.5	145158	N/A	429100	N/A
M_ASD_2013_0126_PRE	Male	ASD	5.55744e+06	70714.2	2.42907e+07	3.06475e+07	1.5989e+06	403517	102157	128902	N/A	215295	582506	N/A	3.93186e+06	66252.7	33278.8	49673.3	54102.2	152536	42615.3	N/A	1.94948e+07	1.234e+07	89542.3	4.24295e+06	1.88776e+08	1.09402e+06	3.20936e+08	N/A	2.4951e+07	567357	504849	N/A	2.01427e+06	704685	N/A	1.84033e+06	529256	1.11217e+07	3.22473e+06	1.16715e+07	1.58697e+06	380826	18227.7	109720	N/A	853016	N/A
M_ASD_2013_0128_PRE	Male	ASD	9.51486e+06	66527	2.53201e+07	3.10464e+07	1.20506e+06	265722	189221	3.21265e+06	N/A	5.83874e+06	1.97839e+06	N/A	2.39153e+07	158587	1.01241e+06	1.30742e+06	59507	79079.7	32583.3	N/A	11105216	1.00721e+07	113350	7.70561e+06	2.08275e+08	3.35988e+06	4.25322e+08	N/A	9.37342e+06	3.06521e+06	430354	N/A	2.39096e+06	958144	N/A	1.53243e+06	318194	4.67436e+06	3.58228e+06	7.12785e+06	1.75326e+06	335572	10297.5	123790	N/A	761318	N/A
M_ASD_2013_0132_PRE	Male	ASD	6.91533e+07	118141	1.95329e+07	4.33425e+07	2.17162e+06	281379	85633.4	513719	N/A	923958	366946	N/A	5.60244e+06	84161.5	219641	202510	61832.8	310861	14154.3	N/A	1.73667e+07	3.93069e+06	85784.9	5.87025e+06	1.88589e+08	1.02424e+06	1.94664e+08	N/A	1.65404e+07	3.95426e+06	616908	N/A	1.59149e+06	832221	N/A	1.72995e+06	387102	4.90713e+06	4.58915e+06	8.41015e+06	1.68883e+06	254736	15335.1	124233	N/A	620891	N/A
F_TD_2013_0070_PRE	Female	TD	1.19289e+08	85534.3	1.42178e+07	2.11791e+07	1.09717e+06	372123	85873.2	1.66017e+06	N/A	3.04876e+06	2.74521e+06	N/A	6.04351e+06	97199.5	522537	560797	50655.2	74846.5	26977.7	N/A	2.36924e+07	1.10364e+07	326872	5.51036e+06	156880869	4.09666e+06	1.37566e+08	N/A	1.1994e+08	2.3112e+07	904791	N/A	1.00925e+06	663771	N/A	1.37871e+06	494875	8.59346e+06	2.35472e+06	1.01605e+07	1.83013e+06	265753	14524.9	102191	N/A	541311	N/A
F_TD_2013_0072_PRE	Female	TD	4.47121e+06	53100.9	1.25666e+07	1.73016e+07	723841	214828	78375	5.48848e+06	N/A	8.88196e+06	3.98442e+06	N/A	2.04893e+07	71570.7	1.40528e+06	1.6898e+06	35228.7	83433.2	22413.6	N/A	2.41895e+07	1.23964e+07	258544	2.58712e+06	1.98344e+08	3.59798e+06	6.11134e+07	N/A	2.1321e+07	2.21682e+07	614671	N/A	835255	368631	N/A	875433	923969	1.3087e+07	1.7552e+06	8.95649e+06	1.41095e+06	289010	9651.36	104054	N/A	1.01997e+06	N/A
F_TD_2013_0073_PRE	Female	TD	1.72407e+07	92785.5	2.5652e+07	7.24594e+07	5.35154e+06	442851	119686	545117	N/A	1.01222e+06	2.07844e+06	N/A	3.67415e+06	112097	201253	236850	38055.3	118983	16169.6	N/A	1.86373e+07	7.73583e+06	420332	1.90453e+06	2.21314e+08	2.07262e+06	2.53482e+08	N/A	6.62785e+07	1.77789e+06	570752	N/A	1.40082e+06	366745	N/A	824049	441568	9.5897e+06	3.01523e+06	1.12129e+07	2.17736e+06	303268	29937.5	111874	N/A	803725	N/A
F_TD_2013_0078_PRE	Female	TD	6.7201e+06	100313	3.27862e+07	4.12584e+07	1.67217e+06	273529	97323.5	37055.4	N/A	65893.3	316935	N/A	2.28973e+06	73098.3	32947.3	54644.5	67371	78168.9	29780.8	N/A	2.07844e+07	9.25277e+06	273934	2.51756e+06	2.00726e+08	3.15521e+06	9.41806e+07	N/A	1.26641e+08	307982	491447	N/A	3.91066e+06	300377	N/A	452590	254030	6.81995e+06	1.03519e+06	1.16333e+07	2.07941e+06	140757	14488.1	88941	N/A	758081	N/A
F_TD_2013_0080_PRE	Female	TD	1.04641e+07	116147	3.22305e+07	4.00895e+07	2.65346e+06	297921	119507	153410	N/A	268935	4.35317e+06	N/A	1.80557e+06	70070.2	91157.9	101459	102079	98043	33232.3	N/A	2.94393e+07	7.67723e+06	149555	1.59251e+06	1.92466e+08	2.73091e+06	1.78145e+08	N/A	5.26339e+07	1.93243e+06	427751	N/A	1.96675e+06	741919	N/A	2.02583e+06	811198	1.27481e+07	3.73975e+06	1.78855e+07	1.78813e+06	519967	6763.45	111685	N/A	500701	N/A
F_TD_2013_0112_PRE	Female	TD	5.78245e+06	105114	3.12847e+07	2.93329e+07	2.40826e+06	221626	95173.5	279206	N/A	438598	1.51985e+06	N/A	1.90964e+06	56201	99940.8	98349	22780.4	157503	33046.6	N/A	2.37466e+07	7.05682e+06	244287	1.97741e+06	1.89443e+08	2.38997e+06	3.36526e+08	N/A	1.22531e+07	1.1435e+06	603115	N/A	2.00245e+06	1.46645e+06	N/A	3.00708e+06	365224	3.92817e+06	7.7748e+06	9.44304e+06	2.16811e+06	474072	7395.77	86511.2	N/A	760844	N/A
M_TD_2013_0071_PRE	Male	TD	100418531	84684.6	2.08428e+07	1.9894e+07	212530	365630	64640.3	183421	N/A	312564	3.74923e+06	N/A	1.6783e+06	97214.5	115131	114314	27248.5	100319	26894.2	N/A	2.63195e+07	1.23464e+07	228959	3.53765e+06	1.90029e+08	2.79369e+06	4.05909e+08	N/A	2.15577e+07	1.9168e+06	321307	N/A	1.30102e+06	512115	N/A	758160	585117	1.94083e+07	3.96272e+06	1.40345e+07	1.64718e+06	339506	11263.4	121925	N/A	829636	N/A
M_TD_2013_0074_PRE	Male	TD	8.98622e+07	93789.5	2.62421e+07	2.50193e+07	754628	347144	86101	80022.1	N/A	112303	557088	N/A	1.59068e+06	100616	43199	62171.3	60543.6	63791	23986	N/A	1.89293e+07	7.42037e+06	252072	3.27464e+06	1.70867e+08	2.04924e+06	6.00838e+08	N/A	1.59711e+07	438926	416586	N/A	815528	663483	N/A	1.72789e+06	426756	2.78557e+06	5.3146e+06	8.89866e+06	1.74616e+06	308548	3458.17	98191.1	N/A	392312	N/A
M_TD_2013_0075_PRE	Male	TD	4.86822e+06	62596.4	2.19357e+07	1.49213e+07	146968	247838	70954.6	63032.3	N/A	91429.3	111452	N/A	3.82518e+06	66861.6	42285.6	32783.8	117170	29717.3	41010.8	N/A	1.84048e+07	1.24851e+07	307590	1.95978e+06	217613498	3.36498e+06	1.18428e+08	N/A	1.27269e+07	267902	377379	N/A	811598	963600	N/A	1.01108e+06	552434	3.66447e+06	2.91147e+06	8.93531e+06	1.06877e+06	374318	19131.6	219264	N/A	895420	N/A
M_TD_2013_0076_PRE	Male	TD	7.52503e+07	72593.5	1.78918e+07	3.09632e+07	2.01944e+06	381320	45902.4	2.70652e+06	N/A	4.52042e+06	1.89851e+06	N/A	6.32329e+06	65999	788152	833690	34253.3	53513.9	25926.9	N/A	3.00472e+07	1.16084e+07	392929	2.6265e+06	1.68956e+08	4.45203e+06	2.602e+08	N/A	2.05655e+07	2.83849e+07	472002	N/A	589029	1.47041e+06	N/A	4.46498e+06	559277	9.67777e+06	9.3252e+06	1.13602e+07	1.5847e+06	396280	13968.8	140470	N/A	860867	N/A
M_TD_2013_0077_PRE	Male	TD	7.05248e+06	31462.9	2.05255e+07	2.82437e+07	1.73974e+06	275858	45391.5	58034.1	N/A	113858	535418	N/A	820133	32881.2	38011.9	20382.7	71933.3	59858.9	27187.9	N/A	1.74921e+07	9.6423e+06	239547	3.7042e+06	1.68715e+08	2.03293e+06	1.80929e+08	N/A	9.99672e+06	395225	431770	N/A	632125	293485	N/A	641364	423558	2.08418e+06	2.21132e+06	7.85059e+06	1.61974e+06	159865	8221.3	90833.5	N/A	374392	N/A
M_TD_2013_0079_PRE	Male	TD	4.98438e+07	45249.1	1.91144e+07	2.73839e+07	1.51939e+06	630823	70278	41187.3	N/A	61983.5	660102	N/A	1.61853e+06	124126	31205.1	31421.2	112826	44369.5	14402.6	N/A	1.54111e+07	9.34441e+06	210536	2.59126e+06	2.04759e+08	1.73934e+06	2.30793e+08	N/A	1.67212e+07	410564	372727	N/A	1.25226e+06	395188	N/A	900959	282259	5.01407e+06	2.99692e+06	1.08183e+07	1.4208e+06	210957	21917.7	102738	N/A	573773	N/A
M_TD_2013_0085_PRE	Male	TD	7.67641e+07	62692.3	1.47438e+07	3.03584e+07	883797	377135	36954.7	3.66331e+06	N/A	6.17662e+06	2.78841e+06	N/A	1.37901e+07	55539.5	1.16624e+06	1.40212e+06	25038.1	122043	33483	N/A	2.69738e+07	1.73302e+07	234284	1.24101e+06	2.16765e+08	1.38312e+06	2.84028e+08	N/A	1.98774e+07	1.97779e+07	1.11195e+06	N/A	1.13517e+06	414423	N/A	1.03595e+06	409078	9.13445e+06	2.51785e+06	1.30847e+07	1.30054e+06	238831	16400.9	175941	N/A	683273	N/A
M_TD_2013_0087_PRE	Male	TD	4.51909e+07	63225.3	2.3217e+07	2.95911e+07	1.07964e+06	227230	59149	98250	N/A	162393	1.0011e+06	N/A	2.17091e+06	65422.5	42960.5	55689.4	58250.3	93152.6	25829.2	N/A	2.04765e+07	8.5902e+06	137195	2.23742e+06	2.07197e+08	2.23956e+06	3.66719e+08	N/A	28089867	755502	434429	N/A	1.07625e+06	906946	N/A	2.3062e+06	354213	5.11905e+06	3.46598e+06	1.19741e+07	1.53978e+06	287655	8625.21	87799.2	N/A	626312	N/A
M_TD_2013_0088_PRE	Male	TD	9.84818e+06	116303	2.09121e+07	3.34903e+07	2.13962e+06	300935	86258.5	48950	N/A	65552	1.57959e+06	N/A	1.40282e+06	96826	66890.7	70862.8	50555.4	73491.5	29661.2	N/A	2.38032e+07	5.61065e+06	96815.9	1.79159e+06	2.09405e+08	2.19827e+06	3.70051e+08	N/A	5.27827e+07	716333	501097	N/A	1.3181e+06	1.30706e+06	N/A	2.30905e+06	525936	1.44315e+07	6.91032e+06	1.84744e+07	1.33592e+06	416042	22384.3	93856.4	N/A	537006	N/A
M_TD_2013_0093_PRE	Male	TD	1.05527e+07	71686.5	2.45706e+07	7.5206e+07	1.47219e+06	336598	98632.6	619185	N/A	1.07148e+06	999091	N/A	1.54472e+06	111079	208411	304999	53020	95219.4	40026.1	N/A	1.9262e+07	1.08576e+07	249213	3.33649e+06	213669995	3.00665e+06	4.12666e+08	N/A	2.25079e+07	1.90147e+06	358704	N/A	1.37335e+06	626841	N/A	2.22023e+06	446554	8.30435e+06	5.74641e+06	1.13704e+07	1.38081e+06	303541	11471.5	92315.3	N/A	631795	N/A
M_TD_2013_0099_PRE	Male	TD	9.3345e+06	49778.3	2.20221e+07	8.49217e+07	1.34376e+06	323902	91750.2	222780	N/A	303513	1.35235e+06	N/A	1.07714e+06	85683.9	55054.2	52740.6	59289.8	71549.5	33374.2	N/A	2.64972e+07	1.71164e+07	151584	1.23082e+06	1.99937e+08	1.4265e+06	3.82968e+08	N/A	2.95726e+07	757045	389862	N/A	1.44986e+06	785556	N/A	2.08012e+06	489289	1.01208e+07	3.88149e+06	1.00767e+07	1.44837e+06	324366	12377.4	133180	N/A	1.13749e+06	N/A
M_TD_2013_0115_PRE	Male	TD	1.7508e+07	119632	1.34417e+07	4.12025e+07	1.32342e+06	507105	141835	196258	N/A	323057	430222	N/A	1.43569e+06	91504.5	99749.6	94021.8	31283.7	167330	29489.7	N/A	2.49545e+07	6.50845e+06	106466	3.75764e+06	179360274	2.45123e+06	2.8111e+08	N/A	1.34363e+07	905980	676344	N/A	2.15456e+06	1.32415e+06	N/A	3.68151e+06	572890	4.50897e+06	4.68926e+06	1.19944e+07	1.3262e+06	458572	11090.7	79765.9	N/A	840278	N/A
M_TD_2013_0116_PRE	Male	TD	7.05361e+07	79973.7	2.7857e+07	2.99944e+07	1.92539e+06	312196	86928.7	46524.6	N/A	101925	3.02715e+06	N/A	2.92177e+06	62649.2	53468.4	66168.5	77486.4	105066	43214.3	N/A	2.97919e+07	1.18594e+07	133799	2.58203e+06	2.00801e+08	3.14838e+06	421680149	N/A	3.10409e+07	1.18901e+06	373668	N/A	1.43749e+06	709111	N/A	1.60259e+06	655551	1.71905e+07	3.66868e+06	1.38128e+07	1.58961e+06	479184	8641.47	166051	N/A	815954	N/A
M_TD_2013_0120_PRE	Male	TD	4.5305e+06	143154	2.00356e+07	3.56315e+07	1.63505e+06	193804	85612	1.07393e+06	N/A	1.90897e+06	1.51899e+06	N/A	3.24878e+06	99315.8	369693	478477	51918.6	144421	28734.8	N/A	1.61068e+07	1.09776e+07	132710	1.63224e+06	2.04028e+08	1.0259e+06	2.38083e+08	N/A	3.11407e+07	5.31917e+06	350549	N/A	1.19143e+06	553692	N/A	1.16447e+06	376626	8.49243e+06	3.14648e+06	7.6033e+06	1.18991e+06	337721	13518.9	159882	N/A	434614	N/A
M_TD_2013_0124_PRE	Male	TD	7.44298e+06	44248	3.00059e+07	4.13715e+07	1.17017e+06	327636	195923	72589.2	N/A	104991	987150	N/A	1.9846e+06	171413	45332.1	33473.2	67728.5	65520.2	45733.8	N/A	1.73206e+07	7.93477e+06	249181	4.26005e+06	1.67925e+08	2.35046e+06	3.12884e+08	N/A	1.65064e+07	571846	656894	N/A	1.44025e+06	2.89157e+06	N/A	6.51776e+06	514653	5.47941e+06	4.65219e+06	6.89769e+06	1.55712e+06	792904	12737.3	77476.9	N/A	475424	N/A
M_TD_2013_0125_PRE	Male	TD	4.27969e+07	72167	2.63101e+07	4.18003e+07	2.31671e+06	441728	135558	173445	N/A	222829	2.08584e+06	N/A	3.11212e+06	84703.2	57035.1	75181.9	35085	113515	28229	N/A	3.47726e+07	7.94453e+06	120418	1.39463e+06	1.91247e+08	1.87985e+06	2.61308e+08	N/A	7.79222e+06	1.16582e+06	791307	N/A	2.26139e+06	2.69047e+06	N/A	5.9859e+06	919954	1.64768e+07	9.34926e+06	1.15505e+07	1.43284e+06	953288	21317.9	116749	N/A	984585	N/A
[truncated: 643 more columns]

## Sheet: Data 3. Newborns M+F S1
Supplementary Data 3. Cohort #1: Pre-ASD Newborns and TD Controls. Metabolomic Analysis. Males and females.
No.	MRM Name	HMDB number	Pathway Name	PLSDA VIP Score	Log Space Z-Score	Linear Z Score	Student's ttest p	Kruskal-Wallis p	Mann-Whitney U test p	Welch's ttest p	FDR	q-Value	AUROC (Random Forest)	RF AUROC Lower Limit (95%CI)	RF AUROC Upper Limit (95%CI)	Random Forest MDA (5000 trees)	Random Forest Rank
1	THC 18:1/18:0	HMDB0004880	Glycosphingolipid Metabolism	3.4679	0.603617	0.714251	3.26809e-05	6.85208e-05	6.85208e-05	3.48308e-05	0.0140528	0.00950718	0.638424	0.576339	0.716518	0.00081027	7
2	Ceramide(d18:1/24:0)	HMDB0004956	Ceramide Metabolism	2.9784	0.523106	0.537199	0.000389062	0.000228674	0.000228674	0.000452643	0.0836483	0.0565908	0.585155	0.564732	0.596983	0.00097573	3
3	Ceramide(d18:1/22:0)	HMDB0004952	Ceramide Metabolism	2.8394	0.496108	0.542013	0.000733137	0.000589292	0.000589292	0.000830506	0.105083	0.0710921	0.605434	0.551339	0.658929	0.0012594	1
4	Sphingosine 1-phosphate	HMDB0000277	Sphingomyelin Metabolism	2.6163	0.452581	0.445408	0.00190341	0.00109684	0.00109684	0.00206174	0.164223	0.111102	0.622722	0.597768	0.654018	0.00094014	5
5	Chenodeoxyglycocholic acid	HMDB0006898	Bile Salt Metabolism	2.5548	0.477043	0.695321	0.00244385	0.00556893	0.00556893	0.00347752	0.164223	0.111102	0.571952	0.557143	0.581034	0.00033083	29
6	Taurodeoxycholic acid Pool	HMDB0000896	Bile Salt Metabolism	2.5427	0.455304	0.824699	0.00256588	0.0120167	0.0120167	0.0031673	0.164223	0.111102	0.576093	0.53319	0.638393	0.00031674	31
7	p-Hydroxyphenylacetic acid	HMDB0000669	Microbiome Metabolism	2.5324	0.42305	0.431654	0.0026734	0.00341728	0.00341728	0.00250224	0.164223	0.111102	0.589609	0.440179	0.735345	0.0010346	2
8	BMP(18:1/16:1)		Phospholipid Metabolism	2.3181	-0.408969	-0.375851	0.00607182	0.00682582	0.00682582	0.00699245	0.288621	0.195262	0.581445	0.520982	0.671121	0.00040093	18
9	Serotonin	HMDB0000259	Tryptophan, Kynurenine, Serotonin, Melatonin Metabolism	2.2018	-0.385776	-0.364449	0.00921777	0.0154846	0.0154846	0.0103199	0.288621	0.195262	0.540384	0.475893	0.595259	0.00038662	21
10	Methylcysteine	HMDB0002108	SAM, SAH, Methionine, Cysteine, Glutathione Metabolism	2.2015	-0.350954	-0.355763	0.00922784	0.0129418	0.0129418	0.00751751	0.288621	0.195262	0.500216	0.408482	0.572768	0.00034871	26
11	PG(32:2)	HMDB0010586	Phospholipid Metabolism	2.1877	0.344246	0.285379	0.00968419	0.00331369	0.00331369	0.00751312	0.288621	0.195262	0.619997	0.553125	0.695259	0.00087368	6
12	Guanine	HMDB0000132	Purine Metabolism	2.1745	-0.351887	-0.294445	0.0101414	0.0291196	0.0291196	0.00879452	0.288621	0.195262	0.563706	0.486207	0.647321	-8.0845e-06	252
13	Ceramide(d18:1/20:0)	HMDB0004951	Ceramide Metabolism	2.1723	0.390002	0.469936	0.0102168	0.00392088	0.00392088	0.0121864	0.288621	0.195262	0.644597	0.581696	0.685714	0.00097556	4
14	Linoleylcarnitine	HMDB0006469	Fatty Acid Oxidation and Synthesis	2.1691	0.370437	0.333065	0.0103318	0.00925564	0.00925564	0.0107209	0.288621	0.195262	0.57521	0.520982	0.619828	0.0003033	36
15	LysoPC(16:0)	HMDB0010382	Phospholipid Metabolism	2.169	0.35025	0.337671	0.0103351	0.0126835	0.0126835	0.00890069	0.288621	0.195262	0.597573	0.566379	0.65	0.00033603	28
16	PE(36:3)	HMDB0009060	Phospholipid Metabolism	2.1579	-0.377572	-0.350761	0.0107394	0.00491176	0.00491176	0.0119478	0.288621	0.195262	0.562408	0.450893	0.720259	0.00067778	9
17	MHC(18:1/22:0)	HMDB0004974	Glycosphingolipid Metabolism	2.1205	0.383594	0.486589	0.0122055	0.0574501	0.0574501	0.0147363	0.308728	0.208865	0.591436	0.540179	0.631897	0.00076724	8
18	Cytidine	HMDB0000089	Pyrimidine Metabolism	2.0589	0.411611	0.901393	0.0150051	0.0209701	0.0209701	0.0217956	0.358455	0.242507	0.553269	0.5	0.600431	0.00020045	54
19	2-Deoxyguanosine 5-monophosphate	HMDB0001044	Purine Metabolism	2.0085	-0.372807	-0.33183	0.0176979	0.0305607	0.0305607	0.0221927	0.400532	0.270973	0.478849	0.442411	0.514224	0.00011584	98
20	Isopentenyl pyrophosphate		Cholesterol, Cortisol, Non-Gonadal Steroid Metabolism	1.9511	-0.354577	-0.30787	0.021269	0.0400904	0.0400904	0.0253339	0.441487	0.29868	0.477253	0.448276	0.516964	0.00022017	51
21	Cholesteryl sulfate	HMDB0000653	Cholesterol, Cortisol, Non-Gonadal Steroid Metabolism	1.9429	0.338242	0.389324	0.0218279	0.0137451	0.0137451	0.0237003	0.441487	0.29868	0.546064	0.515625	0.580603	0.00032175	30
22	PE(20:4/18:1)	HMDB0009389	Phospholipid Metabolism	1.932	-0.340277	-0.289445	0.0225877	0.0439487	0.0439487	0.0251505	0.441487	0.29868	0.476935	0.442411	0.525	0.00027103	41
23	Niacinamide	HMDB0001406	Vitamin B3 (Niacin, NAD+) Metabolism	1.8844	-0.32024	-0.309697	0.0261841	0.0294743	0.0294743	0.0268502	0.457374	0.309429	0.481619	0.397768	0.568966	0.00017792	66
24	FAD	HMDB0001248	Vitamin B2 (Riboflavin) Metabolism	1.8829	-0.333437	-0.298581	0.026305	0.0643589	0.0643589	0.0295054	0.457374	0.309429	0.473656	0.425431	0.520536	-0.00011203	393
25	THC 18:1/16:0	HMDB0004879	Glycosphingolipid Metabolism	1.8794	0.291601	0.261485	0.0265915	0.0523193	0.0523193	0.0212534	0.457374	0.309429	0.634601	0.55625	0.693534	0.00031217	32
26	Phenyllactic acid	HMDB0000779	Microbiome Metabolism	1.8595	0.322573	0.34841	0.0282561	0.0212371	0.0212371	0.0303174	0.467312	0.316152	0.547491	0.532589	0.561607	0.00013051	89
27	Carnosine	HMDB0000033	Histidine, Histamine, Carnosine Metabolism	1.7734	-0.305142	-0.290463	0.0365272	0.00971713	0.00971713	0.0384145	0.556338	0.376381	0.606522	0.540179	0.714655	0.00029624	38
28	PS(32:0)	HMDB0000614	Phospholipid Metabolism	1.7471	0.284136	0.275635	0.0394264	0.0436987	0.0436987	0.0367129	0.556338	0.376381	0.477427	0.441518	0.496121	0.00023738	47
29	SM(d18:1/20:2)		Sphingomyelin Metabolism	1.7281	-0.287153	-0.291152	0.0416486	0.0292964	0.0292964	0.0407627	0.556338	0.376381	0.564332	0.547768	0.583621	0.00040269	17
30	THC 18:1/22:0	HMDB0004882	Glycosphingolipid Metabolism	1.7164	0.27904	0.333879	0.0430565	0.0750135	0.0750135	0.040177	0.556338	0.376381	0.436946	0.355357	0.546429	0.0001737	70
31	Ceramide(d18:1/26:2)		Ceramide Metabolism	1.7003	0.269994	0.222586	0.0450791	0.0467794	0.0467794	0.0398702	0.556338	0.376381	0.456204	0.412054	0.528879	-0.00011242	394
32	Ribose 5-phosphate	HMDB0001548	Pentose Phosphate, Gluconate Metabolism	1.6878	0.26686	0.249627	0.0466965	0.0810658	0.0810658	0.0409492	0.556338	0.376381	0.53963	0.519643	0.571121	0.00011058	99
33	BMP(18:1/16:0)		Phospholipid Metabolism	1.6875	-0.294422	-0.262803	0.0467298	0.157143	0.157143	0.0502381	0.556338	0.376381	0.580814	0.550893	0.629911	0.00029037	39
34	2-Ketobutyric acid	HMDB0000005	SAM, SAH, Methionine, Cysteine, Glutathione Metabolism	1.6777	0.274993	0.263902	0.0480419	0.0489331	0.0489331	0.045801	0.556338	0.376381	0.56816	0.508929	0.608482	0.00017366	71
35	MHC(18:2/16:0)		Glycosphingolipid Metabolism	1.6721	0.274772	0.321114	0.0487993	0.0307451	0.0307451	0.0467915	0.556338	0.376381	0.572501	0.509914	0.614286	0.00034935	25
36	Arachidonyl carnitine	HMDB0006455	Fatty Acid Oxidation and Synthesis	1.6652	0.273568	0.266622	0.0497439	0.0742351	0.0742351	0.0476917	0.556338	0.376381	0.438265	0.404464	0.462054	0.00017768	67
37	Oleoylcarnitine	HMDB0005065	Fatty Acid Oxidation and Synthesis	1.6565	0.291938	0.319187	0.0509597	0.0256117	0.0256117	0.0556045	0.556338	0.376381	0.610027	0.504464	0.682759	0.00010773	100
38	Citric_Isocitric		Krebs Cycle	1.6534	0.282637	0.289005	0.0514014	0.0311167	0.0311167	0.0532317	0.556338	0.376381	0.51756	0.511161	0.529018	0.0001044	102
39	Decanoylcarnitine	HMDB0000651	Fatty Acid Oxidation and Synthesis	1.6436	0.29208	0.375113	0.0528054	0.0497619	0.0497619	0.0583203	0.556338	0.376381	0.479315	0.463839	0.499107	9.7686e-05	114
40	PC(16:0/16:0)	HMDB0000564	Phospholipid Metabolism	1.6335	0.260433	0.223056	0.054289	0.0520299	0.0520299	0.0489344	0.556338	0.376381	0.551283	0.504741	0.612946	0.00014491	81
41	Hypotaurine	HMDB0000965	Taurine, Hypotaurine Metabolism	1.6062	0.262617	0.257271	0.0584966	0.0540846	0.0540846	0.055769	0.556338	0.376381	0.479977	0.406897	0.547768	2.9654e-05	190
42	BMP(18:1/18:1)		Phospholipid Metabolism	1.5897	-0.275321	-0.246572	0.0611544	0.102634	0.102634	0.0646129	0.556338	0.376381	0.520946	0.482589	0.565517	7.5712e-05	131
43	SM(d18:1/16:2 OH)		Sphingomyelin Metabolism	1.5889	-0.256551	-0.278731	0.061287	0.0116159	0.0116159	0.0570581	0.556338	0.376381	0.609924	0.561607	0.639286	0.00040726	15
44	Hippuric acid	HMDB0000714	Microbiome Metabolism	1.5871	-0.248445	-0.23363	0.061572	0.0389452	0.0389452	0.0536364	0.556338	0.376381	0.571506	0.568534	0.574554	0.00034286	27
45	PS(34:2)	HMDB0012358	Phospholipid Metabolism	1.5757	0.29401	0.416622	0.0634869	0.189525	0.189525	0.0743823	0.556338	0.376381	0.446346	0.381897	0.511607	0.00039603	19
46	AICAR	HMDB0003192	Purine Metabolism	1.5703	-0.246063	-0.269958	0.0643974	0.0693353	0.0693353	0.0563865	0.556338	0.376381	0.551945	0.511638	0.585268	0.00012045	94
47	Glycerol	HMDB0000131	Glycolysis and Gluconeogenesis Metabolism	1.5685	0.270233	0.287161	0.064707	0.103138	0.103138	0.0677357	0.556338	0.376381	0.520628	0.447321	0.579741	-2.1836e-05	276
48	Pregnenolone sulfate		Gonadal Steroids	1.5665	0.271875	0.383532	0.0650648	0.0449608	0.0449608	0.0688961	0.556338	0.376381	0.603402	0.548214	0.647768	-1.5512e-05	263
49	BMP(18:1/22:6)		Phospholipid Metabolism	1.55	-0.26834	-0.239069	0.0679585	0.103644	0.103644	0.0716247	0.556338	0.376381	0.389198	0.344828	0.442411	-2.6249e-05	286
50	Dopamine	HMDB0000073	Bioamines and Neurotransmitter Metabolism	1.54	-0.264863	-0.262991	0.0697646	0.0643589	0.0643589	0.0727593	0.556338	0.376381	0.57577	0.535345	0.624107	0.00020242	52
51	Urea	HMDB0000294	Urea Cycle	1.5315	-0.249737	-0.258219	0.071348	0.114189	0.114189	0.0680354	0.556338	0.376381	0.539424	0.512054	0.555357	2.6063e-05	200
52	Cytidine triphosphate	HMDB0000082	Pyrimidine Metabolism	1.5305	0.241038	0.238012	0.0715292	0.12206	0.12206	0.0637232	0.556338	0.376381	0.49707	0.446121	0.537946	-0.00018886	423
53	Creatine	HMDB0000064	SAM, SAH, Methionine, Cysteine, Glutathione Metabolism	1.526	0.256345	0.249227	0.0723707	0.112556	0.112556	0.0726847	0.556338	0.376381	0.548825	0.48125	0.648707	0.00040505	16
54	SM(d18:1/16:1 OH)	HMDB0013463	Sphingomyelin Metabolism	1.5203	-0.247437	-0.273961	0.0734568	0.0424666	0.0424666	0.069857	0.556338	0.376381	0.574492	0.503571	0.614732	0.00046592	13
55	PI(30:1)		Phospholipid Metabolism	1.5202	-0.28279	-0.18728	0.0734801	0.0976988	0.0976988	0.0850136	0.556338	0.376381	0.499605	0.494643	0.50819	0.00042895	14
56	Alanine	HMDB0000161	Amino Acid Metabolism (not otherwise covered)	1.5181	0.254818	0.244699	0.073878	0.054684	0.054684	0.0741115	0.556338	0.376381	0.539748	0.519643	0.575893	0.0001945	55
57	Taurocholic acid	HMDB0000036	Bile Salt Metabolism	1.5096	0.287415	0.899627	0.0755108	0.154358	0.154358	0.089503	0.556338	0.376381	0.526021	0.46875	0.595089	0.00028721	40
58	Hydroxyisocaproic acid	HMDB0000746	Branch Chain Amino Acid Metabolism	1.5089	-0.258335	-0.208524	0.0756524	0.0596811	0.0596811	0.078282	0.556338	0.376381	0.568221	0.558929	0.576339	0.0001012	107
59	Ceramide(d18:1/26:0)	HMDB0004955	Ceramide Metabolism	1.4857	0.240312	0.207285	0.0803016	0.0794143	0.0794143	0.0757218	0.556338	0.376381	0.561807	0.52069	0.603125	0.0001367	84
60	BMP(22:6/22:6)		Phospholipid Metabolism	1.4823	-0.243035	-0.270658	0.0809935	0.0499011	0.0499011	0.0782189	0.556338	0.376381	0.550847	0.545982	0.553879	2.1107e-05	208
61	PG(36:3)	HMDB0010606	Phospholipid Metabolism	1.4789	0.228978	0.0286692	0.0817088	0.0708138	0.0708138	0.0708681	0.556338	0.376381	0.556332	0.543103	0.572321	0.00030621	34
62	DHC(18:1/22:0)		Glycosphingolipid Metabolism	1.4783	0.25875	0.301002	0.0818337	0.0781938	0.0781938	0.0872812	0.556338	0.376381	0.44023	0.412054	0.487946	7.0094e-05	140
63	Glutathione	HMDB0000125	SAM, SAH, Methionine, Cysteine, Glutathione Metabolism	1.4768	-0.232585	-0.253032	0.0821364	0.101631	0.101631	0.0737533	0.556338	0.376381	0.499292	0.441518	0.546983	6.2223e-05	154
64	PI(40:5)	HMDB0009820	Phospholipid Metabolism	1.4696	0.242033	0.225224	0.0836615	0.0653997	0.0653997	0.0814605	0.556338	0.376381	0.546285	0.515179	0.599107	0.00037618	23
65	Oxidized glutathione	HMDB0003337	SAM, SAH, Methionine, Cysteine, Glutathione Metabolism	1.4675	-0.235293	-0.213017	0.0840976	0.115288	0.115288	0.0781871	0.556338	0.376381	0.438598	0.426339	0.445259	2.9539e-05	191
66	SM(d18:1/23:0) or SM(d18:1/22:1 OH)	HMDB0012105	Sphingomyelin Metabolism	1.4536	0.250689	0.287487	0.0871103	0.187917	0.187917	0.0909334	0.561998	0.38021	0.510278	0.426339	0.599138	0.00025675	43
67	BMP(18:1/18:2)		Phospholipid Metabolism	1.4515	-0.240553	-0.243471	0.0875671	0.088398	0.088398	0.0861886	0.561998	0.38021	0.478628	0.39375	0.545259	2.4176e-05	203
68	Thyroxine	HMDB0000248	Thyroid Hormone Metabolism	1.4344	-0.259532	-0.204907	0.0913833	0.230269	0.230269	0.101194	0.577865	0.390945	0.417323	0.357328	0.470089	9.8756e-05	113
69	Vitamin D3	HMDB0000876	Vitamin D (Calciferol) Metabolism	1.4025	0.248619	0.256844	0.0988852	0.0711875	0.0711875	0.106587	0.616241	0.416907	0.561705	0.516518	0.61681	0.00019437	56
70	Octanoylcarnitine	HMDB0000791	Fatty Acid Oxidation and Synthesis	1.3775	0.242998	0.311606	0.105067	0.114738	0.114738	0.112376	0.645413	0.436643	0.474569	0.461161	0.488839	9.9416e-05	111
71	CL(18:2/18:2/18:2/16:1)	HMDB0010245	Cardiolipin Metabolism	1.3573	-0.22079	-0.233821	0.110308	0.110406	0.110406	0.105976	0.668065	0.451968	0.585273	0.51875	0.649569	4.8624e-05	169
72	Ceramide(d18:1/18:1 OH)		Ceramide Metabolism	1.3485	0.233802	0.281403	0.112655	0.178482	0.178482	0.117861	0.672803	0.455174	0.460745	0.397414	0.551786	0.00020208	53
73	PG(16:0/16:0)	HMDB0010570	Phospholipid Metabolism	1.3406	0.226293	0.211989	0.114802	0.129139	0.129139	0.116172	0.67542	0.456944	0.448235	0.423276	0.464286	7.6161e-05	130
74	DeoxyCer(m18:1/26:1)		Deoxysphingolipids	1.3353	-0.231529	-0.2005	0.116235	0.213105	0.213105	0.121536	0.67542	0.456944	0.590353	0.517411	0.630804	0.00014723	80
75	SM(d18:1/24:2 OH)		Sphingomyelin Metabolism	1.3289	0.21725	0.229102	0.117998	0.270598	0.270598	0.114369	0.676522	0.457689	0.607066	0.581466	0.627232	-7.232e-05	347
76	Ceramide(d18:1/26:0 OH)		Ceramide Metabolism	1.3155	0.20593	0.13529	0.121782	0.120339	0.120339	0.110643	0.679406	0.45964	0.525272	0.504464	0.556696	-8.9714e-05	372
77	PI(38:3)	HMDB0009813	Phospholipid Metabolism	1.3145	-0.204749	-0.237515	0.122059	0.102132	0.102132	0.109999	0.679406	0.45964	0.54864	0.495536	0.626724	0.00030159	37
78	Protoporphyrin IX	HMDB0000241	Heme and Porphyrin Metabolism	1.3051	0.214399	0.133776	0.124767	0.113098	0.113098	0.121879	0.679406	0.45964	0.572583	0.553017	0.591071	0.00017135	73
79	BMP(16:0/16:0)		Phospholipid Metabolism	1.3001	-0.221746	-0.209821	0.126235	0.185525	0.185525	0.129308	0.679406	0.45964	0.609247	0.579018	0.625446	0.00018277	64
80	Cysteamine	HMDB0002991	SAM, SAH, Methionine, Cysteine, Glutathione Metabolism	1.2995	-0.210308	-0.226398	0.126401	0.116953	0.116953	0.120984	0.679406	0.45964	0.566169	0.515625	0.60431	4.7386e-05	171
81	Ceramide(d18:1/26:1)		Ceramide Metabolism	1.2904	0.206904	0.171558	0.129107	0.176945	0.176945	0.122035	0.682193	0.461526	0.479305	0.462054	0.488362	6.7687e-05	144
82	LysoPC(24:1)	HMDB0010406	Phospholipid Metabolism	1.2832	0.202395	-0.0092215	0.131281	0.0262502	0.0262502	0.121198	0.682193	0.461526	0.541918	0.516379	0.579911	0.00017405	68
83	Methylsuccinic Acid	HMDB0001844	Fatty Acid Oxidation and Synthesis	1.2818	-0.20083	-0.23128	0.131679	0.0769885	0.0769885	0.120334	0.682193	0.461526	0.542313	0.517857	0.588393	0.00026644	42
84	Ureidopropionic acid	HMDB0000026	Pyrimidine Metabolism	1.2702	0.202301	0.166211	0.135249	0.0920289	0.0920289	0.126841	0.686086	0.46416	0.591231	0.528125	0.711638	5.5579e-06	234
85	beta-Alanine	HMDB0000056	Pyrimidine Metabolism	1.2673	-0.212149	-0.21044	0.136152	0.123218	0.123218	0.136367	0.686086	0.46416	0.426175	0.383482	0.501293	-8.1462e-05	360
86	3-Hydroxyoleoylcarnitine		Fatty Acid Oxidation and Synthesis	1.2639	0.217057	0.221036	0.137217	0.0543836	0.0543836	0.141527	0.686086	0.46416	0.594674	0.542411	0.622414	-4.7982e-05	317
87	DHC(18:1/24:0)		Glycosphingolipid Metabolism	1.2536	0.216666	0.183629	0.140464	0.162108	0.162108	0.145818	0.694247	0.469681	0.53302	0.504018	0.56875	4.6467e-05	172
88	Ceramide(d18:1/24:0 OH)		Ceramide Metabolism	1.2414	0.197374	0.136785	0.144368	0.104663	0.104663	0.135431	0.698648	0.472658	0.553335	0.540625	0.562054	0.00016522	75
89	Mevalonic acid	HMDB0000227	Cholesterol, Cortisol, Non-Gonadal Steroid Metabolism	1.2358	0.216304	0.277356	0.146209	0.143593	0.143593	0.153618	0.698648	0.472658	0.539737	0.485714	0.599569	-3.2408e-05	295
90	9-Hexadecenoylcarnitine	HMDB0013207	Fatty Acid Oxidation and Synthesis	1.2322	0.210804	0.240562	0.147383	0.093421	0.093421	0.151232	0.698648	0.472658	0.503592	0.466964	0.548276	7.0597e-05	137
91	CL(18:2/18:2/18:2/20:4)	HMDB0058812	Cardiolipin Metabolism	1.2263	-0.223312	-0.158682	0.149356	0.488288	0.488288	0.162651	0.698648	0.472658	0.547275	0.492857	0.632589	-2.0262e-05	272
92	7-Methylguanosine	HMDB0001107	Purine Metabolism	1.2259	0.202384	0.210303	0.149478	0.309794	0.309794	0.147342	0.698648	0.472658	0.587146	0.515179	0.667241	-9.116e-05	373
93	Oleic acid	HMDB0000207	Fatty Acid Oxidation and Synthesis	1.22	-0.207647	-0.201547	0.15147	0.196885	0.196885	0.154538	0.700343	0.473805	0.423281	0.406897	0.453125	7.4692e-05	132
94	Ceramide(d18:1/24:1)	HMDB0004953	Ceramide Metabolism	1.2122	0.197296	0.18125	0.154106	0.121484	0.121484	0.149392	0.704953	0.476923	0.512433	0.504464	0.518103	0.00019047	58
95	Ceramide(d18:1/18:0)	HMDB0004950	Ceramide Metabolism	1.207	0.191262	0.170183	0.155891	0.160677	0.160677	0.146066	0.705612	0.47737	0.489347	0.482328	0.494196	8.6369e-06	227
96	3-Hydroxyhexadecenoylcarnitine	HMDB0013333	Fatty Acid Oxidation and Synthesis	1.1959	0.212408	0.232951	0.159746	0.0682431	0.0682431	0.169706	0.711382	0.481273	0.558918	0.524107	0.625862	8.2924e-05	126
97	Phosphoenolpyruvic acid	HMDB0000263	Glycolysis and Gluconeogenesis Metabolism	1.1912	-0.205852	-0.171554	0.161415	0.104153	0.104153	0.167107	0.711382	0.481273	0.480095	0.454911	0.509483	0.00037434	24
98	Adenosine monophosphate	HMDB0000045	Purine Metabolism	1.1718	0.193483	0.193178	0.168385	0.0962558	0.0962558	0.166256	0.711382	0.481273	0.482425	0.415625	0.538793	7.0604e-05	136
99	Cytidine diphosphate	HMDB0001546	Pyrimidine Metabolism	1.1663	0.180986	0.160462	0.170372	0.309794	0.309794	0.155893	0.711382	0.481273	0.497224	0.453571	0.52069	-4.5571e-05	314
100	4-Hydroxyphenyllactic acid	HMDB0000755	Microbiome Metabolism	1.165	0.203035	0.225736	0.170884	0.130349	0.130349	0.178108	0.711382	0.481273	0.525734	0.513362	0.542411	-6.2233e-05	334
101	N-Acetylornithine	HMDB0003357	GABA, Glutamate, Arginine, Ornithine, Proline Metabolism	1.1612	-0.190648	-0.196473	0.172288	0.129139	0.129139	0.169101	0.711382	0.481273	0.503479	0.420089	0.557589	0.00012693	92
102	2-Octenoylcarnitine	HMDB0013324	Fatty Acid Oxidation and Synthesis	1.1581	-0.191024	-0.179973	0.173428	0.137796	0.137796	0.171099	0.711382	0.481273	0.479008	0.445089	0.503571	4.0955e-05	178
103	cis-aconitic acid	HMDB0000072	Krebs Cycle	1.1558	0.209252	0.291289	0.1743	0.291933	0.291933	0.187524	0.711382	0.481273	0.583421	0.542672	0.611607	0.00030784	33
104	Ceramide(d18:1/16:0 OH)		Ceramide Metabolism	1.1541	0.191494	0.184695	0.17492	0.15093	0.15093	0.173684	0.711382	0.481273	0.548543	0.498214	0.622414	0.00016335	76
105	SM(d18:1/26:1 OH)		Sphingomyelin Metabolism	1.148	-0.190218	-0.194173	0.177229	0.0948299	0.0948299	0.175742	0.711382	0.481273	0.509488	0.480804	0.532143	0.00011864	96
106	Trimethylamine-N-oxide	HMDB0000925	Microbiome Metabolism	1.143	0.247959	3.0846	0.179126	0.990466	0.990466	0.214584	0.711382	0.481273	0.59533	0.500893	0.680357	6.1917e-05	155
107	PE(34:2)	HMDB0008928	Phospholipid Metabolism	1.1361	-0.206627	-0.158419	0.181785	0.259331	0.259331	0.195883	0.711382	0.481273	0.613885	0.579018	0.654018	0.00030411	35
108	Ceramide(d18:1/23:0) or Ceramide(d18:1/22:1 OH)	HMDB0000950	Ceramide Metabolism	1.1358	0.194069	0.213696	0.181876	0.108816	0.108816	0.185915	0.711382	0.481273	0.59647	0.571552	0.641518	9.0964e-05	118
109	Glycocholic acid	HMDB0000138	Bile Salt Metabolism	1.1273	0.221579	0.744515	0.185191	0.374005	0.374005	0.209992	0.711382	0.481273	0.525734	0.495536	0.555804	0.00037882	22
110	Uridine diphosphate glucuronic acid	HMDB0000935	Pyrimidine Metabolism	1.1269	-0.18547	-0.194714	0.185354	0.201906	0.201906	0.182594	0.711382	0.481273	0.476385	0.446121	0.511161	-5.9827e-05	331
111	Xanthosine monophosphate	HMDB0001554	Purine Metabolism	1.1269	-0.19501	-0.176273	0.185349	0.270598	0.270598	0.191608	0.711382	0.481273	0.419017	0.341964	0.5625	6.6578e-05	148
112	Inosine	HMDB0000195	Purine Metabolism	1.1218	-0.184022	-0.198489	0.187365	0.127937	0.127937	0.183968	0.711382	0.481273	0.466431	0.382328	0.590625	-0.00012288	402
113	Arachidonic Acid	HMDB0001043	Eicosanoid and Resolvin Metabolism	1.1151	-0.198572	-0.138398	0.190038	0.138431	0.138431	0.201073	0.711382	0.481273	0.494273	0.456034	0.533036	-4.2547e-05	309
114	THC 18:1/24:0	HMDB0004886	Glycosphingolipid Metabolism	1.1135	0.175592	0.156706	0.190664	0.417863	0.417863	0.1792	0.711382	0.481273	0.487562	0.444828	0.550893	7.3097e-05	135
115	Hydroxyproline	HMDB0000725	Collagen Metabolism	1.1019	0.184122	0.179105	0.195346	0.248393	0.248393	0.19546	0.711382	0.481273	0.505526	0.427232	0.553571	7.0496e-05	138
116	Pimelylcarnitine	HMDB0013328	Fatty Acid Oxidation and Synthesis	1.1001	0.194145	0.203034	0.196093	0.0765902	0.0765902	0.205784	0.711382	0.481273	0.532723	0.51875	0.540625	4.8713e-05	168
117	5-HETE	HMDB0011134	Eicosanoid and Resolvin Metabolism	1.0942	-0.204024	-0.11445	0.198477	0.250357	0.250357	0.216642	0.711382	0.481273	0.494663	0.485776	0.505804	-3.241e-05	296
118	L-Glutarylcarnitine	HMDB0013130	Fatty Acid Oxidation and Synthesis	1.0912	-0.176929	-0.18179	0.199714	0.190332	0.190332	0.19395	0.711382	0.481273	0.463413	0.410776	0.544643	5.8137e-05	160
119	PA(16:0/16:0)	HMDB0000674	Phospholipid Metabolism	1.0852	0.163597	0.0917951	0.20222	0.312076	0.312076	0.180168	0.711382	0.481273	0.60467	0.524554	0.681696	0.00039382	20
120	Riboflavin	HMDB0000244	Vitamin B2 (Riboflavin) Metabolism	1.0848	0.178951	0.182942	0.202384	0.266463	0.266463	0.200048	0.711382	0.481273	0.4369	0.375	0.497768	-4.6307e-05	315
121	Ceramide(d18:1/16:0)	HMDB0004949	Ceramide Metabolism	1.0831	0.174902	0.145128	0.203114	0.171641	0.171641	0.196511	0.711382	0.481273	0.52909	0.505357	0.543966	0.00011738	97
122	L-Valine	HMDB0000883	Branch Chain Amino Acid Metabolism	1.0818	-0.170176	-0.188941	0.203638	0.234004	0.234004	0.191441	0.711382	0.481273	0.539855	0.388393	0.652155	-4.6563e-06	246
123	PE(36:2)	HMDB0008994	Phospholipid Metabolism	1.0756	-0.19149	-0.155757	0.206257	0.266463	0.266463	0.217529	0.711382	0.481273	0.521326	0.483482	0.583621	-5.4024e-05	323
124	1-Methylhistidine	HMDB0000001	Histidine, Histamine, Carnosine Metabolism	1.0734	-0.171553	-0.186199	0.207203	0.152294	0.152294	0.198404	0.711382	0.481273	0.554562	0.522768	0.586607	1.9866e-05	210
125	L-Tryptophan	HMDB0000929	Tryptophan, Kynurenine, Serotonin, Melatonin Metabolism	1.0707	-0.172354	-0.188541	0.208358	0.205305	0.205305	0.201065	0.711382	0.481273	0.38592	0.314732	0.432759	2.8724e-05	194
126	SM(d18:1/16:1)	HMDB0029216	Sphingomyelin Metabolism	1.0667	-0.171786	-0.188048	0.21004	0.156443	0.156443	0.202817	0.711382	0.481273	0.450251	0.416379	0.509821	1.0595e-05	225
127	Ceramide(d18:1/26:1 OH)		Ceramide Metabolism	1.0666	0.168785	0.107352	0.210106	0.153668	0.153668	0.199138	0.711382	0.481273	0.549056	0.46681	0.625446	6.4275e-05	153
128	Hypoxanthine	HMDB0000157	Purine Metabolism	1.06	-0.183213	-0.156286	0.212955	0.19277	0.19277	0.219327	0.715397	0.48399	0.509529	0.474569	0.554018	-1.9322e-05	270
129	Octadecanoylcarnitine	HMDB0000848	Fatty Acid Oxidation and Synthesis	1.0547	0.196581	0.259382	0.215254	0.18003	0.18003	0.233755	0.717512	0.48542	0.503818	0.397768	0.559375	-9.3406e-05	375
130	Homoarginine	HMDB0000670	Polyamine Metabolism	1.0475	0.187344	0.324954	0.218418	0.191143	0.191143	0.230623	0.720632	0.487531	0.495346	0.465948	0.530357	0.00023035	50
131	2-Picolinic acid	HMDB0002243	Tryptophan, Kynurenine, Serotonin, Melatonin Metabolism	1.0449	-0.166606	-0.177161	0.219541	0.300775	0.300775	0.210123	0.720632	0.487531	0.431958	0.361607	0.490517	2.8556e-05	195
132	Dehydroepiandrosterone sulfate	HMDB0001032	Cholesterol, Cortisol, Non-Gonadal Steroid Metabolism	1.0314	0.180663	0.188833	0.225605	0.41103	0.41103	0.234422	0.729628	0.493617	0.421752	0.407589	0.447845	6.8566e-05	143
133	Plasmalogen(p18:0/22:6)	HMDB0011394	Plasmalogen Metabolism	1.0306	-0.188973	-0.112978	0.225937	0.251344	0.251344	0.24218	0.729628	0.493617	0.612223	0.548276	0.649107	0.00066483	10
134	SM(d18:1/25:0) or SM(d18:1/24:1 OH)		Sphingomyelin Metabolism	1.0241	0.181253	0.229591	0.2289	0.293029	0.293029	0.239509	0.729628	0.493617	0.502822	0.425	0.600431	0.00018519	61
135	Dehydroascorbic acid	HMDB0001264	Vitamin C (Ascorbate) Metabolism	1.0205	0.17589	0.209265	0.230573	0.152294	0.152294	0.236598	0.729628	0.493617	0.516025	0.478879	0.538839	6.9855e-05	141
136	Lipoic acid	HMDB0001451	Nitric Oxide, Superoxide, Peroxide Metabolism	1.0196	0.189183	0.331805	0.230976	0.19277	0.19277	0.249102	0.729628	0.493617	0.556691	0.525431	0.585714	0.00013181	88
137	Phosphorylcholine	HMDB0001565	Phospholipid Metabolism	1.0131	-0.172567	-0.15281	0.233975	0.270598	0.270598	0.237863	0.729628	0.493617	0.551329	0.549554	0.553571	2.1906e-05	207
138	Citramalic acid	HMDB0000426	Krebs Cycle	1.0088	-0.172694	-0.15736	0.235987	0.348866	0.348866	0.240815	0.729628	0.493617	0.442518	0.428571	0.465948	-4.4908e-06	245
139	Plasmalogen(p16:0/20:4)	HMDB0011352	Plasmalogen Metabolism	1.0064	-0.183438	-0.123189	0.237077	0.607391	0.607391	0.252563	0.729628	0.493617	0.534442	0.519397	0.557143	8.6777e-05	124
140	7-methylguanine	HMDB0000897	Purine Metabolism	1.0054	0.165584	0.140845	0.237553	0.162826	0.162826	0.234898	0.729628	0.493617	0.470377	0.425862	0.516071	9.9313e-05	112
141	SM(d18:1/20:1)	HMDB0240610	Sphingomyelin Metabolism	0.98966	-0.167603	-0.161481	0.245003	0.28975	0.28975	0.247857	0.747174	0.505488	0.436689	0.370982	0.493103	4.8885e-06	235
142	Dodecanoylcarnitine	HMDB0002250	Fatty Acid Oxidation and Synthesis	0.96198	0.164739	0.165051	0.2585	0.0853166	0.0853166	0.263513	0.773	0.52296	0.505131	0.466071	0.530357	-4.43e-06	244
143	Deoxythymidine diphosphate	HMDB0001274	Pyrimidine Metabolism	0.95882	-0.159106	-0.165171	0.260071	0.227495	0.227495	0.258971	0.773	0.52296	0.602484	0.498214	0.705357	-1.6944e-05	266
144	Ceramide(d18:1/20:2)		Ceramide Metabolism	0.95287	-0.173453	-0.0983295	0.263047	0.485293	0.485293	0.278607	0.773	0.52296	0.50663	0.443304	0.558482	0.00024894	44
145	14,15-Epoxy-5,8,11-eicosatrienoic acid	HMDB0004264	Eicosanoid and Resolvin Metabolism	0.9499	-0.175063	-0.0587902	0.264544	0.121484	0.121484	0.282055	0.773	0.52296	0.487608	0.429464	0.554911	0.00013259	86
146	p-Aminobenzoic acid	HMDB0001392	Microbiome Metabolism	0.94964	0.149544	0.127789	0.264676	0.45302	0.45302	0.252169	0.773	0.52296	0.488275	0.447414	0.533482	-9.9697e-05	379
147	15-HETE	HMDB0000908	Eicosanoid and Resolvin Metabolism	0.93899	-0.170357	-0.0624214	0.270087	0.139068	0.139068	0.285169	0.773	0.52296	0.509688	0.486207	0.548661	0.00012982	90
148	L-Acetylcarnitine	HMDB0000201	Fatty Acid Oxidation and Synthesis	0.93691	0.151584	0.144814	0.271154	0.124385	0.124385	0.264739	0.773	0.52296	0.522096	0.415625	0.581466	0.00014946	79
149	Deoxyadenosine monophosphate	HMDB0000905	Purine Metabolism	0.93429	-0.16583	-0.119026	0.272501	0.324827	0.324827	0.28397	0.773	0.52296	0.474384	0.425	0.551724	-8.9585e-05	371
150	BMP(18:1/20:4)		Phospholipid Metabolism	0.93304	-0.151995	-0.160514	0.273144	0.166457	0.166457	0.268207	0.773	0.52296	0.549728	0.484821	0.610345	-2.6044e-05	285
151	1-Pyrroline-5-carboxylic acid	HMDB0001301	GABA, Glutamate, Arginine, Ornithine, Proline Metabolism	0.93265	0.165949	0.191275	0.273345	0.139708	0.139708	0.28524	0.773	0.52296	0.565055	0.557589	0.577232	-0.00012361	403
152	3-Hydroxydodecanoylcarnitine	HMDB0061638	Fatty Acid Oxidation and Synthesis	0.93201	0.153471	0.135977	0.273678	0.244497	0.244497	0.271016	0.773	0.52296	0.5496	0.533621	0.563393	-6.833e-05	341
153	PS(34:1)	HMDB0012357	Phospholipid Metabolism	0.92207	0.154472	0.164575	0.278838	0.232131	0.232131	0.279688	0.773	0.52296	0.436951	0.383621	0.510714	1.1586e-05	222
154	MHC(18:1/20:0)	HMDB0004973	Glycosphingolipid Metabolism	0.91568	0.150304	0.166252	0.282193	0.37787	0.37787	0.278873	0.773	0.52296	0.44336	0.407589	0.502232	-0.0001194	400
155	9-Decenoylcarnitine	HMDB0013205	Fatty Acid Oxidation and Synthesis	0.91431	0.17188	0.273707	0.282918	0.331923	0.331923	0.303551	0.773	0.52296	0.477961	0.423661	0.558929	8.754e-05	122
156	DeoxydihydroCer(m18:0/24:1)		Deoxysphingolipids	0.91428	0.15479	0.194791	0.282933	0.31899	0.31899	0.285862	0.773	0.52296	0.491549	0.395089	0.547414	1.28e-05	221
157	9-HETE	HMDB0010222	Eicosanoid and Resolvin Metabolism	0.91229	-0.161189	-0.064081	0.283985	0.197715	0.197715	0.29473	0.773	0.52296	0.438634	0.404464	0.481696	-7.7074e-05	352
158	Cytosine	HMDB0000630	Pyrimidine Metabolism	0.91211	-0.159998	0.112544	0.284079	0.100637	0.100637	0.293563	0.773	0.52296	0.555665	0.457589	0.624138	0.00019303	57
159	Allantoic acid	HMDB0001209	Purine Metabolism	0.90881	-0.179545	-0.0467405	0.28583	0.402918	0.402918	0.313344	0.773	0.52296	0.553423	0.494196	0.65	0.00012514	93
160	CoQ10	HMDB0001072	Ubiquinone and Dolichol Metabolism	0.9035	-0.170691	-0.0489175	0.28866	0.315521	0.315521	0.310046	0.774695	0.524107	0.60604	0.554464	0.667672	6.6838e-05	147
161	Ceramide(d18:1/20:1 OH)		Ceramide Metabolism	0.90089	0.157497	0.176363	0.29006	0.155051	0.155051	0.29897	0.774695	0.524107	0.57967	0.542857	0.607759	0.00016893	74
162	Hexose Monophosphate Pool	HMDB0001401	Glycolysis and Gluconeogenesis Metabolism	0.89525	-0.140163	-0.13973	0.2931	0.438761	0.438761	0.279127	0.775603	0.524721	0.527663	0.513793	0.534821	4.2336e-05	177
163	GD3(d18:1/16:0)	HMDB0004913	Glycosphingolipid Metabolism	0.89137	0.148678	0.164468	0.295206	0.350097	0.350097	0.295216	0.775603	0.524721	0.520972	0.503125	0.538362	5.6709e-05	162
164	Aspartylglycosamine	HMDB0000489	Amino-Sugar, Galactose, & Non-Glucose Metabolism	0.88121	-0.148628	-0.14598	0.300757	0.317831	0.317831	0.302993	0.775603	0.524721	0.524928	0.405357	0.588393	-1.3074e-05	256
165	7-ketocholesterol	HMDB0000501	Cholesterol, Cortisol, Non-Gonadal Steroid Metabolism	0.87808	0.156224	0.204882	0.30248	0.231199	0.231199	0.314474	0.775603	0.524721	0.504079	0.479464	0.544828	4.0764e-05	179
166	SM(d18:1/22:0)	HMDB0012103	Sphingomyelin Metabolism	0.87751	0.142629	0.128684	0.302797	0.28975	0.28975	0.297398	0.775603	0.524721	0.52148	0.49569	0.559375	9.9498e-05	110
167	CDP-choline	HMDB0001413	Phospholipid Metabolism	0.86783	-0.14856	-0.10886	0.308176	0.360043	0.360043	0.313281	0.775603	0.524721	0.447244	0.420089	0.481466	-5.6857e-05	327
168	GM3(d18:1/24:1)	HMDB0004848	Glycosphingolipid Metabolism	0.86739	-0.181309	0.0267743	0.308407	0.931441	0.931441	0.342778	0.775603	0.524721	0.50683	0.401339	0.617857	5.3817e-05	166
169	PE(36:4)	HMDB0009189	Phospholipid Metabolism	0.86243	-0.150272	-0.123061	0.311205	0.400236	0.400236	0.319572	0.775603	0.524721	0.444627	0.395089	0.5	-0.00012485	404
170	8,9-Epoxyeicosatrienoic acid	HMDB0002232	Eicosanoid and Resolvin Metabolism	0.85691	-0.149864	-0.0641713	0.31432	0.201906	0.201906	0.323354	0.775603	0.524721	0.486361	0.420536	0.53319	3.4004e-05	184
171	BMP(18:1/22:5)		Phospholipid Metabolism	0.85641	-0.153282	-0.111147	0.314601	0.440175	0.440175	0.327622	0.775603	0.524721	0.571075	0.565625	0.579741	0.00014102	83
172	Homocitrulline	HMDB0000679	Polyamine Metabolism	0.8532	-0.134984	-0.112892	0.316425	0.255316	0.255316	0.304945	0.775603	0.524721	0.553592	0.513393	0.610776	1.909e-05	211
173	PI(36:4)	HMDB0009899	Phospholipid Metabolism	0.85059	-0.137301	-0.152851	0.317909	0.420615	0.420615	0.311014	0.775603	0.524721	0.441364	0.362931	0.5	0.00010319	104
174	5-Methylthioadenosine	HMDB0001173	Polyamine Metabolism	0.84968	-0.131667	-0.170077	0.318427	0.563044	0.563044	0.301926	0.775603	0.524721	0.562582	0.522768	0.605603	-0.00026739	431
175	L-Methionine	HMDB0000696	SAM, SAH, Methionine, Cysteine, Glutathione Metabolism	0.84931	-0.133743	-0.163472	0.318639	0.450148	0.450148	0.306057	0.775603	0.524721	0.492775	0.452679	0.51875	9.1867e-05	117
176	Methylguanidine	HMDB0001522	SAM, SAH, Methionine, Cysteine, Glutathione Metabolism	0.84682	-0.146727	-0.113436	0.320066	0.37787	0.37787	0.327432	0.775603	0.524721	0.475647	0.401786	0.541964	9.4177e-05	116
177	4-Pyridoxic acid	HMDB0000017	Vitamin B6 (Pyridoxine) Metabolism	0.84095	-0.147417	-0.0426229	0.32344	0.211354	0.211354	0.332897	0.775603	0.524721	0.519853	0.448214	0.582328	-6.6167e-05	337
178	Ceramide(d18:1/22:0 OH)		Ceramide Metabolism	0.8391	0.133522	0.0813085	0.324505	0.234945	0.234945	0.314384	0.775603	0.524721	0.510776	0.484375	0.557328	0.00013454	85
179	SM(d18:1/18:1 OH)		Sphingomyelin Metabolism	0.83773	0.149458	0.202711	0.325301	0.390932	0.390932	0.337787	0.775603	0.524721	0.484981	0.448661	0.532143	-8.2742e-05	362
180	Inosine monophosphate	HMDB0000175	Purine Metabolism	0.83771	-0.138027	-0.148339	0.32531	0.492798	0.492798	0.322854	0.775603	0.524721	0.444956	0.339732	0.596429	-5.7867e-05	329
181	Indole-3-carboxylic acid	HMDB0003320	Microbiome Metabolism	0.8357	-0.141357	-0.147213	0.326475	0.330733	0.330733	0.329316	0.775603	0.524721	0.495197	0.441071	0.553448	-0.000199	427
182	Uridine 5-diphosphate	HMDB0000295	Pyrimidine Metabolism	0.82845	-0.135364	-0.139579	0.330701	0.385675	0.385675	0.326485	0.781326	0.528593	0.469797	0.449569	0.482143	-3.9944e-05	306
183	PA(16:1/16:1)		Phospholipid Metabolism	0.82189	-0.144119	-0.0908642	0.334554	0.366348	0.366348	0.344064	0.784345	0.530635	0.419658	0.386607	0.461161	6.4468e-05	152
184	PA(18:0/18:1)	HMDB0114901	Phospholipid Metabolism	0.82007	-0.140302	-0.119081	0.335627	0.256315	0.256315	0.340656	0.784345	0.530635	0.464686	0.439286	0.503879	1.7588e-05	215
185	PS(36:0)	HMDB0012378	Phospholipid Metabolism	0.81626	-0.131878	-0.155237	0.337883	0.460247	0.460247	0.331236	0.785351	0.531315	0.552545	0.545982	0.561207	4.0214e-05	180
186	PC(16:0/20:4)	HMDB0008138	Phospholipid Metabolism	0.80466	0.130788	0.123039	0.344809	0.503408	0.503408	0.339497	0.794112	0.537243	0.520146	0.432589	0.582759	0.00010244	106
187	N-alpha-Acetylarginine	HMDB0004620	Polyamine Metabolism	0.803	0.136126	0.147357	0.345808	0.346412	0.346412	0.349098	0.794112	0.537243	0.484821	0.475	0.49375	-4.2282e-05	308
188	L-Phenylalanine	HMDB0000159	Tyrosine and Phenylalanine Metabolism	0.79774	-0.128721	-0.139601	0.348981	0.394903	0.394903	0.342084	0.794112	0.537243	0.503813	0.467241	0.55625	6.9239e-05	142
189	Ceramide(d18:1/16:2 OH)		Ceramide Metabolism	0.78711	0.123392	0.076116	0.355452	0.363818	0.363818	0.341921	0.794112	0.537243	0.516092	0.499107	0.535776	-5.113e-06	247
190	Eicosapentaenoic acid	HMDB0001999	Eicosanoid and Resolvin Metabolism	0.78639	-0.133522	-0.0852732	0.355897	0.178482	0.178482	0.359494	0.794112	0.537243	0.449595	0.409052	0.508036	-2.2771e-05	279
191	PI(36:1)		Phospholipid Metabolism	0.78124	-0.124349	-0.155434	0.359061	0.296332	0.296332	0.349124	0.794112	0.537243	0.466077	0.454018	0.487069	0.00014431	82
192	Pyruvic acid	HMDB0000243	Glycolysis and Gluconeogenesis Metabolism	0.7805	-0.131553	-0.118443	0.359519	0.477851	0.477851	0.361702	0.794112	0.537243	0.435299	0.422414	0.45	-8.0143e-05	358
193	Erythrose 4-phosphate	HMDB0001321	Pentose Phosphate, Gluconate Metabolism	0.77756	-0.125151	-0.154697	0.361335	0.590785	0.590785	0.353927	0.794112	0.537243	0.48106	0.433036	0.556696	8.8828e-05	120
194	SM(d18:1/22:2)		Sphingomyelin Metabolism	0.77005	-0.131242	-0.12465	0.365998	0.479335	0.479335	0.37031	0.794112	0.537243	0.473286	0.431466	0.51875	8.7271e-05	123
195	Linoleic acid	HMDB0000673	Fatty Acid Oxidation and Synthesis	0.76626	-0.140262	-0.0732944	0.368367	0.308657	0.308657	0.384855	0.794112	0.537243	0.434339	0.374554	0.465517	-1.6214e-05	265
196	Gluconic acid	HMDB0000625	Microbiome Metabolism	0.76222	0.159781	0.115476	0.370904	0.627588	0.627588	0.404956	0.794112	0.537243	0.578181	0.498661	0.645259	-0.00011667	399
197	DeoxydihydroCer(m18:0/24:0)		Deoxysphingolipids	0.76185	0.124827	0.117861	0.371134	0.400236	0.400236	0.367611	0.794112	0.537243	0.519807	0.498707	0.548214	2.6705e-05	199
198	Desmosterol	HMDB0002719	Cholesterol, Cortisol, Non-Gonadal Steroid Metabolism	0.75726	0.119116	0.0748585	0.374034	0.261355	0.261355	0.361427	0.794112	0.537243	0.47968	0.435268	0.531897	1.4867e-05	217
199	SM(d18:1/26:0)	HMDB0011698	Sphingomyelin Metabolism	0.75487	-0.115572	-0.156647	0.375545	0.333115	0.333115	0.356281	0.794112	0.537243	0.529762	0.4625	0.59375	7.9554e-05	127
200	SM (d18:1/24:2)	HMDB0240615	Sphingomyelin Metabolism	0.75403	-0.121449	-0.139636	0.376075	0.29966	0.29966	0.368887	0.794112	0.537243	0.492831	0.436161	0.540179	4.3242e-05	176
201	Isovalerylcarnitine	HMDB0000688	Branch Chain Amino Acid Metabolism	0.75326	0.130677	0.129682	0.376564	0.737951	0.737951	0.384108	0.794112	0.537243	0.476498	0.436638	0.501786	-7.7714e-05	354
202	SM(d18:1/22:2 OH)		Sphingomyelin Metabolism	0.74701	0.127457	0.167249	0.380546	0.482309	0.482309	0.385056	0.794112	0.537243	0.397311	0.326339	0.452232	0.00017244	72
203	Ceramide(d18:1/26:2 OH)		Ceramide Metabolism	0.74439	0.115126	0.0342417	0.382221	0.327181	0.327181	0.365572	0.794112	0.537243	0.603171	0.521121	0.676339	9.5454e-05	115
204	Sedoheptulose monophosphate	HMDB0001068	Pentose Phosphate, Gluconate Metabolism	0.74325	-0.124076	-0.121226	0.382949	0.532804	0.532804	0.383264	0.794112	0.537243	0.44354	0.345982	0.529464	5.8967e-05	159
205	Ceramide(d18:1/16:1 OH)		Ceramide Metabolism	0.74299	0.118362	0.088919	0.383117	0.447285	0.447285	0.373505	0.794112	0.537243	0.543658	0.5	0.595259	-9.2401e-06	253
206	GM3(d18:1/18:0)	HMDB0004845	Glycosphingolipid Metabolism	0.7416	0.116723	0.0885717	0.384007	0.636088	0.636088	0.371611	0.794112	0.537243	0.500133	0.487946	0.523661	-0.00010462	384
207	6-Phosphogluconic acid	HMDB0001316	Pentose Phosphate, Gluconate Metabolism	0.74051	-0.119081	-0.135495	0.384709	0.431729	0.431729	0.377211	0.794112	0.537243	0.460889	0.408482	0.513839	-0.00013153	405
208	SM(d18:1/18:0)	HMDB0001348	Sphingomyelin Metabolism	0.73634	0.124709	0.141845	0.387398	0.589136	0.589136	0.39051	0.794112	0.537243	0.478058	0.432589	0.518103	-2.0638e-05	273
209	SM(d18:1/18:2 OH)		Sphingomyelin Metabolism	0.73439	0.125534	0.156832	0.388657	0.372722	0.372722	0.393496	0.794112	0.537243	0.418863	0.411607	0.429464	-6.105e-06	249
210	20-Hydroxyeicosatetraenoic acid	HMDB0005998	Eicosanoid and Resolvin Metabolism	0.73287	-0.132939	-0.023129	0.389644	0.222926	0.222926	0.404566	0.794112	0.537243	0.53397	0.491964	0.588393	8.339e-05	125
211	3, 5-Tetradecadiencarnitine	HMDB0006707	Fatty Acid Oxidation and Synthesis	0.73283	0.120142	0.119276	0.389669	0.555007	0.555007	0.386326	0.794112	0.537243	0.515825	0.46875	0.570536	-4.296e-05	310
212	S-Adenosylhomocysteine	HMDB0000939	SAM, SAH, Methionine, Cysteine, Glutathione Metabolism	0.72818	-0.124702	-0.109963	0.392688	0.67056	0.67056	0.397859	0.796412	0.538799	0.469612	0.402586	0.512946	6.7404e-05	145
213	MHC(18:1/24:1)	HMDB0004975	Glycosphingolipid Metabolism	0.7254	-0.123899	-0.0801483	0.394502	0.273728	0.273728	0.399185	0.796412	0.538799	0.485524	0.428448	0.575	6.4835e-06	230
214	Myristoylcarnitine	HMDB0005066	Fatty Acid Oxidation and Synthesis	0.71753	0.120937	0.116932	0.399659	0.206162	0.206162	0.401847	0.798442	0.540172	0.498558	0.457589	0.571121	5.6463e-05	163
215	Malonic acid	HMDB0000691	Fatty Acid Oxidation and Synthesis	0.71549	0.128929	0.166924	0.401008	0.467538	0.467538	0.414798	0.798442	0.540172	0.484883	0.44375	0.519828	-8.3787e-05	363
216	Citrulline	HMDB0000904	Urea Cycle	0.71134	-0.123858	-0.0941507	0.403747	0.537524	0.537524	0.411843	0.798442	0.540172	0.465245	0.402679	0.523661	-5.6516e-05	325
217	Glyceric acid	HMDB0000139	Glycolysis and Gluconeogenesis Metabolism	0.71123	-0.120176	-0.095467	0.40382	0.279	0.279	0.406484	0.798442	0.540172	0.550616	0.510776	0.574554	-5.0518e-05	318
218	Betaine	HMDB0000043	1-Carbon, Folate Metabolism	0.70976	0.134891	0.329185	0.404792	0.653231	0.653231	0.426346	0.798442	0.540172	0.508657	0.455804	0.547845	-3.9079e-05	303
219	Nicotinamide riboside	HMDB0000855	Vitamin B3 (Niacin, NAD+) Metabolism	0.70442	-0.154264	1.43132	0.408345	0.0294743	0.0294743	0.445938	0.801773	0.542426	0.520274	0.465625	0.571983	0.00013232	87
220	L-Palmitoylcarnitine	HMDB0000222	Fatty Acid Oxidation and Synthesis	0.6974	0.127162	0.161582	0.413038	0.14756	0.14756	0.428534	0.805825	0.545167	0.468391	0.398214	0.514286	0.00023627	48
221	PC(36:0)	HMDB0008036	Phospholipid Metabolism	0.69365	0.115726	0.118355	0.415563	0.43735	0.43735	0.415797	0.805825	0.545167	0.498476	0.415517	0.550893	-8.9575e-05	370
222	Suberic Acid	HMDB0000893	Fatty Acid Oxidation and Synthesis	0.68741	-0.112422	-0.109535	0.419774	0.594089	0.594089	0.416036	0.805825	0.545167	0.459549	0.422845	0.485268	-2.5193e-05	284
223	L-isoleucine	HMDB0000172	Branch Chain Amino Acid Metabolism	0.68455	-0.108829	-0.120159	0.421712	0.361298	0.361298	0.411922	0.805825	0.545167	0.547049	0.504911	0.625893	5.1016e-05	167
224	PI(34:2)	HMDB0009801	Phospholipid Metabolism	0.67983	0.112351	0.107827	0.424928	0.35879	0.35879	0.423318	0.805825	0.545167	0.513665	0.427155	0.64375	-4.4365e-05	312
225	Ceramide(d18:1/20:0 OH)		Ceramide Metabolism	0.67607	-0.119092	-0.0775428	0.427496	0.602387	0.602387	0.437414	0.805825	0.545167	0.484744	0.454018	0.531466	0.00015893	77
226	11-HETE	HMDB0003876	Eicosanoid and Resolvin Metabolism	0.67551	-0.118025	-0.0342056	0.427883	0.255316	0.255316	0.436439	0.805825	0.545167	0.4543	0.413793	0.507143	-5.7451e-05	328
227	D-Glyceraldehyde 3-phosphate	HMDB0001112	Glycolysis and Gluconeogenesis Metabolism	0.67549	-0.104424	-0.159052	0.427896	0.24644	0.24644	0.411664	0.805825	0.545167	0.516215	0.500431	0.537054	-0.00010873	389
228	7-Dehydrocholesterol	HMDB0000032	Cholesterol, Cortisol, Non-Gonadal Steroid Metabolism	0.6744	0.104461	0.0512716	0.428642	0.355048	0.355048	0.412895	0.805825	0.545167	0.431589	0.409052	0.445982	-7.0715e-05	345
229	SM(d18:1/20:2 OH)		Sphingomyelin Metabolism	0.67366	0.121114	0.204473	0.429149	0.790805	0.790805	0.442312	0.805825	0.545167	0.472378	0.41875	0.503125	9.9855e-05	109
230	Ceramide(d18:1/20:2 OH)		Ceramide Metabolism	0.66312	-0.113567	-0.0877832	0.436416	0.43313	0.43313	0.441479	0.811295	0.548868	0.427981	0.367411	0.474569	-1.5514e-05	264
231	PI(38:4)	HMDB0009793	Phospholipid Metabolism	0.66011	-0.104185	-0.128278	0.4385	0.636088	0.636088	0.427244	0.811295	0.548868	0.504741	0.464224	0.529911	7.679e-05	128
232	Cinnamoylglycine	HMDB0011621	Tyrosine and Phenylalanine Metabolism	0.65477	-0.102428	-0.145152	0.442219	0.467538	0.467538	0.428981	0.811295	0.548868	0.502094	0.460268	0.534375	0.00012852	91
233	Glycerophosphocholine	HMDB0000086	Phospholipid Metabolism	0.65469	0.112615	0.12187	0.442278	0.276883	0.276883	0.448085	0.811295	0.548868	0.491631	0.478017	0.515179	6.7261e-05	146
234	SM(d18:1/22:0 OH)		Sphingomyelin Metabolism	0.65448	0.113856	0.0995143	0.442425	0.234945	0.234945	0.45016	0.811295	0.548868	0.624851	0.5875	0.645089	0.00024369	45
235	Pyrophosphate	HMDB0000250	Phosphate and Pyrophosphate Metabolism	0.65311	-0.108535	-0.108882	0.443382	0.491292	0.491292	0.442889	0.811295	0.548868	0.472121	0.44181	0.506696	-4.5041e-05	313
236	12-HETE	HMDB0006111	Eicosanoid and Resolvin Metabolism	0.64506	-0.113547	0.0248498	0.449031	0.22566	0.22566	0.458659	0.815247	0.551541	0.510412	0.468304	0.5875	7.3383e-05	134
237	Cholestenone	HMDB0000921	Cholesterol, Cortisol, Non-Gonadal Steroid Metabolism	0.64152	0.118962	0.191598	0.451528	0.402918	0.402918	0.468942	0.815247	0.551541	0.597568	0.558036	0.642857	0.00018674	60
238	L-Carnitine	HMDB0000062	Fatty Acid Oxidation and Synthesis	0.64152	0.103345	0.0787854	0.451525	0.627588	0.627588	0.444835	0.815247	0.551541	0.45819	0.409375	0.487069	-3.9024e-05	302
239	PC(30:0)	HMDB0007869	Phospholipid Metabolism	0.63926	0.102514	0.0810436	0.453126	0.551807	0.551807	0.445494	0.815247	0.551541	0.505213	0.460714	0.549569	-7.3123e-05	349
240	Choline	HMDB0000097	1-Carbon, Folate Metabolism	0.63398	-0.105296	-0.0774511	0.456867	0.340327	0.340327	0.456285	0.817627	0.553152	0.386145	0.329464	0.427679	-0.00013756	409
241	Plasmalogen(22:6/p16:0)	HMDB0009708	Plasmalogen Metabolism	0.63204	-0.113335	-0.0572219	0.458252	0.518772	0.518772	0.470685	0.817627	0.553152	0.567647	0.530172	0.591071	0.00055128	11
242	PG(38:4)	HMDB0010610	Phospholipid Metabolism	0.62875	-0.114573	0.0146665	0.460592	0.498846	0.498846	0.475377	0.818407	0.553679	0.564599	0.513393	0.594196	3.1097e-06	238
243	3-Hydroxyhexadecanoylcarnitine	HMDB0013336	Fatty Acid Oxidation and Synthesis	0.61077	0.0999399	0.0961942	0.473534	0.535948	0.535948	0.470135	0.82049	0.555088	0.345433	0.299107	0.378571	-6.7985e-05	340
244	Lathosterol	HMDB0001170	Cholesterol, Cortisol, Non-Gonadal Steroid Metabolism	0.60624	-0.0963693	-0.130973	0.476827	0.335508	0.335508	0.467564	0.82049	0.555088	0.537064	0.504018	0.561638	0.00010282	105
245	Ornithine	HMDB0000214	Urea Cycle	0.60522	0.0989842	0.0790975	0.477571	0.585844	0.585844	0.4741	0.82049	0.555088	0.447414	0.404741	0.485268	-0.00010415	383
246	Guanidinoacetic acid	HMDB0000128	SAM, SAH, Methionine, Cysteine, Glutathione Metabolism	0.60298	0.102317	0.109199	0.479203	0.532804	0.532804	0.482503	0.82049	0.555088	0.435699	0.424107	0.444196	2.8147e-05	196
247	SM(d18:1/24:0)	HMDB0011697	Sphingomyelin Metabolism	0.59784	0.102749	0.119363	0.482962	0.427542	0.427542	0.48842	0.82049	0.555088	0.427961	0.413793	0.435268	6.0605e-06	232
248	L-Proline	HMDB0000162	GABA, Glutamate, Arginine, Ornithine, Proline Metabolism	0.59008	-0.0947591	-0.109224	0.48867	0.788965	0.788965	0.481642	0.82049	0.555088	0.48045	0.460268	0.492241	2.5408e-05	201
249	3-Phosphoglyceric acid	HMDB0000807	Glycolysis and Gluconeogenesis Metabolism	0.58976	-0.0970662	-0.0976821	0.488901	0.35754	0.35754	0.486682	0.82049	0.555088	0.507574	0.470982	0.537946	-8.7618e-05	367
250	Taurine	HMDB0000251	Taurine, Hypotaurine Metabolism	0.58899	-0.0979895	-0.103394	0.489471	0.532804	0.532804	0.489248	0.82049	0.555088	0.441077	0.415179	0.470982	-7.2965e-05	348
251	Adenosine triphosphate	HMDB0000538	Purine Metabolism	0.58649	-0.10032	-0.0572911	0.491316	0.426151	0.426151	0.495935	0.82049	0.555088	0.516703	0.465179	0.546983	-3.0347e-05	292
252	3-Hydroxy-cis-5-tetradecenoylcarnitine	HMDB0013330	Fatty Acid Oxidation and Synthesis	0.58529	0.09568	0.078627	0.492209	0.458796	0.458796	0.48872	0.82049	0.555088	0.523615	0.486607	0.591379	2.4245e-05	202
253	PG(36:1)	HMDB0010604	Phospholipid Metabolism	0.5829	-0.0925026	-0.144296	0.493981	0.551807	0.551807	0.484565	0.82049	0.555088	0.454141	0.439655	0.465625	-0.00017561	419
254	SM(d18:1/26:0 OH)		Sphingomyelin Metabolism	0.58164	-0.0949487	-0.107799	0.494913	0.665342	0.665342	0.491166	0.82049	0.555088	0.49648	0.457589	0.548661	-7.7368e-05	353
255	Docosahexaenoic acid	HMDB0002183	Fatty Acid Oxidation and Synthesis	0.57941	-0.101475	-0.0429443	0.496571	0.247415	0.247415	0.50495	0.82049	0.555088	0.617513	0.591379	0.650893	0.00018003	65
256	Histamine	HMDB0000870	Histidine, Histamine, Carnosine Metabolism	0.57571	-0.0963152	-0.0740644	0.499329	0.35133	0.35133	0.500113	0.82049	0.555088	0.478648	0.431034	0.561161	6.3877e-06	231
257	Palmitoylethanolamide	HMDB0002100	Endocannabinoid Metabolism	0.5755	-0.0999788	-0.049963	0.499487	0.190332	0.190332	0.506575	0.82049	0.555088	0.529567	0.453879	0.583929	0.00018468	62
258	Dodecenoylcarnitine	HMDB0013326	Fatty Acid Oxidation and Synthesis	0.57538	0.0954712	0.0960841	0.499572	0.534375	0.534375	0.498881	0.82049	0.555088	0.522829	0.486607	0.544828	-3.692e-05	301
259	N-Acetyl-L-aspartic acid	HMDB0000812	Bioamines and Neurotransmitter Metabolism	0.5751	0.0927305	0.0623216	0.499781	0.471942	0.471942	0.493667	0.82049	0.555088	0.442144	0.417411	0.459914	-5.2676e-05	322
260	Ceramide(d18:1/24:2)		Ceramide Metabolism	0.57361	0.0911587	0.0393031	0.500895	0.494306	0.494306	0.491861	0.82049	0.555088	0.521028	0.476786	0.558621	-2.086e-05	274
261	CL(18:2/18:2/16:1/16:1)	HMDB0057668	Cardiolipin Metabolism	0.5736	-0.0961568	-0.0692929	0.500901	0.383062	0.383062	0.502039	0.82049	0.555088	0.559062	0.484821	0.601293	0.00010343	103
262	Anandamide	HMDB0004080	Endocannabinoid Metabolism	0.56866	0.0957222	0.0851869	0.504604	0.392253	0.392253	0.506455	0.82049	0.555088	0.535283	0.510714	0.558929	5.5804e-05	164
263	PS(36:2)	HMDB0012390	Phospholipid Metabolism	0.56727	0.100885	0.159766	0.505646	0.75242	0.75242	0.516233	0.82049	0.555088	0.526811	0.454911	0.597845	0.00017371	69
264	Guanosine	HMDB0000133	Purine Metabolism	0.56707	-0.100385	-0.0330656	0.505799	0.488288	0.488288	0.515705	0.82049	0.555088	0.52228	0.475	0.553448	-0.00019242	425
265	Cortisone	HMDB0002802	Cholesterol, Cortisol, Non-Gonadal Steroid Metabolism	0.56576	0.0897128	0.0247908	0.506777	0.639502	0.639502	0.49736	0.82049	0.555088	0.515964	0.496552	0.530357	-2.3811e-05	282
266	Succinic acid	HMDB0000254	Krebs Cycle	0.56455	-0.10341	-0.0282093	0.507688	0.37787	0.37787	0.522385	0.82049	0.555088	0.459555	0.397414	0.552679	2.9983e-05	189
267	Ceramide(d18:1/16:2)		Ceramide Metabolism	0.55968	0.0912266	0.0806241	0.511365	0.419238	0.419238	0.50743	0.82049	0.555088	0.524487	0.445089	0.580603	8.9833e-05	119
268	2-Methylcitric acid	HMDB0000379	Krebs Cycle	0.55809	0.123527	2.47462	0.512561	0.672302	0.672302	0.54693	0.82049	0.555088	0.506178	0.476339	0.556034	-0.00015877	413
269	Gamma-Aminobutyric acid	HMDB0000112	GABA, Glutamate, Arginine, Ornithine, Proline Metabolism	0.55714	0.1141	1.01547	0.513283	0.73075	0.73075	0.540685	0.82049	0.555088	0.477658	0.439224	0.503125	-3.5824e-05	299
270	SM(d18:1/16:0 OH)		Sphingomyelin Metabolism	0.54458	0.0887503	0.0708932	0.522836	0.477851	0.477851	0.518939	0.822376	0.556364	0.515687	0.495089	0.532328	-1.5465e-05	262
271	Glycerol 3-phosphate	HMDB0000126	Glycolysis and Gluconeogenesis Metabolism	0.54431	-0.0864692	-0.115489	0.523038	0.677541	0.677541	0.514208	0.822376	0.556364	0.537136	0.498661	0.557143	-5.8694e-05	330
272	Ceramide(d18:1/22:2)		Ceramide Metabolism	0.54356	-0.0910162	-0.0887439	0.523617	0.531236	0.531236	0.524543	0.822376	0.556364	0.437408	0.420259	0.466071	0.00012022	95
273	PE(36:1)	HMDB0008993	Phospholipid Metabolism	0.54037	0.0856626	0.056177	0.526054	0.651509	0.651509	0.516841	0.822376	0.556364	0.545397	0.450446	0.599107	-3.9048e-06	243
274	2-Hydroxyglutarate	HMDB0059655	Krebs Cycle	0.53982	-0.0909829	-0.0796599	0.526477	0.727159	0.727159	0.528499	0.822376	0.556364	0.495751	0.434375	0.556897	2.6027e-06	240
275	Glutamine	HMDB0000641	Bioamines and Neurotransmitter Metabolism	0.53756	0.08858	0.0641555	0.528213	0.360043	0.360043	0.52635	0.822376	0.556364	0.505414	0.457759	0.563393	-0.00013626	407
276	Ceramide(d18:1/18:2 OH)		Ceramide Metabolism	0.5361	0.0886245	0.0729749	0.529334	0.287578	0.287578	0.528044	0.822376	0.556364	0.483785	0.462069	0.499107	-1.7101e-05	267
277	PE (18:0/18:0)	HMDB0008991	Phospholipid Metabolism	0.53237	-0.0852272	-0.11622	0.532205	0.584201	0.584201	0.52501	0.822376	0.556364	0.56387	0.547321	0.572414	-0.00010496	385
278	8-HETE	HMDB0004679	Eicosanoid and Resolvin Metabolism	0.53187	-0.0904116	-0.0465361	0.532594	0.477851	0.477851	0.535995	0.822376	0.556364	0.47422	0.415179	0.516964	-1.3942e-05	259
279	3-Hydroxylinoleylcarnitine		Fatty Acid Oxidation and Synthesis	0.52918	0.0880891	-0.00349135	0.534671	0.396232	0.396232	0.534594	0.822376	0.556364	0.401072	0.347414	0.500893	3.0174e-05	187
280	N-Acetyl-glucosamine 1-phosphate	HMDB0001367	Amino-Sugar, Galactose, & Non-Glucose Metabolism	0.52558	-0.0874098	-0.0854135	0.537457	0.550211	0.550211	0.537226	0.822376	0.556364	0.526303	0.460268	0.578017	-8.3797e-05	364
281	Ethanolamine	HMDB0000149	Phospholipid Metabolism	0.52419	-0.0938267	-0.0519007	0.538532	0.532804	0.532804	0.549537	0.822376	0.556364	0.441641	0.419643	0.465625	-1.8239e-05	269
282	Malondialdehyde	HMDB0006112	Nitric Oxide, Superoxide, Peroxide Metabolism	0.52317	-0.0834808	-0.116212	0.539326	0.375291	0.375291	0.531584	0.822376	0.556364	0.529464	0.495982	0.579911	-3.6703e-05	300
283	Creatinine	HMDB0000562	SAM, SAH, Methionine, Cysteine, Glutathione Metabolism	0.51729	-0.0861661	-0.0914248	0.543893	0.807419	0.807419	0.543931	0.823684	0.557249	0.492801	0.467241	0.523214	-0.00010578	386
284	DeoxydihydroCer(m18:0/18:0)		Deoxysphingolipids	0.51714	-0.0818587	-0.120732	0.544015	0.642923	0.642923	0.53477	0.823684	0.557249	0.425662	0.369643	0.494397	-9.9686e-05	378
285	Ceramide(d18:1/25:0)	HMDB0004957	Ceramide Metabolism	0.51233	0.0810863	0.0314041	0.547772	0.580922	0.580922	0.538559	0.826463	0.55913	0.491646	0.451786	0.551724	-9.1168e-05	374
286	LysoPC(18:0)	HMDB0010384	Phospholipid Metabolism	0.49815	-0.0798589	-0.107927	0.558918	0.674047	0.674047	0.552295	0.839716	0.568095	0.367052	0.326786	0.406696	-1.3523e-05	258
287	DHC(18:1/20:0)		Glycosphingolipid Metabolism	0.49619	0.0850103	0.106899	0.560462	0.491292	0.491292	0.56492	0.839716	0.568095	0.537464	0.515625	0.56875	6.1603e-05	157
288	SM(d18:1/18:1)	HMDB0012101	Sphingomyelin Metabolism	0.49297	-0.0813924	-0.0867958	0.563011	0.457349	0.457349	0.5616	0.840606	0.568698	0.501247	0.460714	0.570259	8.7725e-05	121
289	Uracil	HMDB0000300	Pyrimidine Metabolism	0.48763	-0.0835862	-0.0372789	0.567256	0.443012	0.443012	0.571744	0.842835	0.570205	0.474097	0.442411	0.504018	-8.9239e-05	369
290	Butyrylcarnitine	HMDB0002013	Microbiome Metabolism	0.48616	0.0907514	0.222515	0.568423	0.916257	0.916257	0.584059	0.842835	0.570205	0.551673	0.516071	0.604464	1.3899e-05	218
291	Deoxycytidine monophosphate	HMDB0001202	Pyrimidine Metabolism	0.47796	-0.0776497	-0.0937412	0.574966	0.506462	0.506462	0.570876	0.848561	0.574079	0.526093	0.52069	0.532143	-8.1537e-05	361
292	PC(20:4/P-16:0)	HMDB0011220	Plasmalogen Metabolism	0.47526	0.0784199	0.0701169	0.577135	0.500364	0.500364	0.575667	0.848561	0.574079	0.591302	0.576786	0.604018	-2.2357e-05	277
293	L-Lactic acid	HMDB0000190	Glycolysis and Gluconeogenesis Metabolism	0.47392	-0.0764219	-0.0970915	0.578205	0.649788	0.649788	0.57285	0.848561	0.574079	0.515871	0.485714	0.557589	1.6905e-05	216
294	DeoxyCer(m18:1/16:0)		Deoxysphingolipids	0.46247	0.0758966	0.0554143	0.587433	0.426151	0.426151	0.58512	0.855303	0.57864	0.427227	0.375431	0.470536	1.055e-05	226
295	13S-hydroxyoctadecadienoic acid	HMDB0004667	Eicosanoid and Resolvin Metabolism	0.46224	-0.0851116	-0.00750498	0.587615	0.992373	0.992373	0.601153	0.855303	0.57864	0.507512	0.473661	0.567411	-8.0549e-05	359
296	11,12-Epoxyeicosatrienoic acid	HMDB0004673	Eicosanoid and Resolvin Metabolism	0.45971	-0.0813189	0.00519301	0.589668	0.401575	0.401575	0.598254	0.855303	0.57864	0.503884	0.461207	0.526786	2.911e-05	193
297	PE(34:1)	HMDB0008927	Phospholipid Metabolism	0.4568	-0.0821047	-0.0365069	0.592021	0.67056	0.67056	0.602579	0.855303	0.57864	0.462726	0.431034	0.501339	1.8023e-05	213
298	Dimethyl-L-arginine	HMDB0001539	Nitric Oxide, Superoxide, Peroxide Metabolism	0.45591	-0.0745502	-0.0789426	0.592745	0.770629	0.770629	0.58987	0.855303	0.57864	0.435345	0.406034	0.488393	-0.00013694	408
299	PG(34:2)	HMDB0010645	Phospholipid Metabolism	0.45247	-0.0805057	-0.0292819	0.595539	0.859631	0.859631	0.604768	0.856461	0.579424	0.463624	0.403571	0.505603	-0.00011247	395
300	Estriol	HMDB0000153	Gonadal Steroids	0.44543	-0.0716907	-0.101307	0.601284	0.620824	0.620824	0.595851	0.86184	0.583063	0.515235	0.468304	0.582759	-0.00010033	380
301	PS(18:0/20:4)	HMDB0012383	Phospholipid Metabolism	0.4338	0.0869704	0.218616	0.610818	0.380461	0.380461	0.632108	0.872597	0.59034	0.622327	0.545982	0.712069	0.00047906	12
302	3-Aminoisobutyric acid	HMDB0001906	Pyrimidine Metabolism	0.42879	0.0741069	0.127974	0.61495	0.609063	0.609063	0.620159	0.873766	0.591131	0.517072	0.420536	0.614732	-2.8727e-05	289
303	Ureidosuccinic acid	HMDB0000828	Pyrimidine Metabolism	0.42788	-0.0742401	-0.00534632	0.6157	0.35879	0.35879	0.621413	0.873766	0.591131	0.495223	0.444643	0.526293	1.7961e-05	214
304	PC(18:0/20:3)	HMDB0008046	Phospholipid Metabolism	0.42012	-0.0696458	-0.0739847	0.622122	0.658411	0.658411	0.621494	0.87431	0.591499	0.472044	0.45625	0.485776	-4.7493e-05	316
305	Ceramide(d18:1/12:0)	HMDB0004947	Ceramide Metabolism	0.41743	0.0693797	0.0119496	0.624357	0.816687	0.816687	0.624112	0.87431	0.591499	0.538229	0.513793	0.556696	-2.2688e-05	278
306	Guanosine monophosphate	HMDB0001397	Purine Metabolism	0.41388	-0.0686256	-0.0782606	0.627309	0.855879	0.855879	0.626721	0.87431	0.591499	0.440933	0.371429	0.564732	-5.6726e-05	326
307	PA(16:0/16:1)	HMDB0114855	Phospholipid Metabolism	0.4125	0.0665654	0.0464076	0.628459	0.770629	0.770629	0.62376	0.87431	0.591499	0.563352	0.504911	0.631696	-5.2109e-06	248
308	DHC(18:1/16:0)		Glycosphingolipid Metabolism	0.4107	-0.0640966	-0.132036	0.629954	0.594089	0.594089	0.619701	0.87431	0.591499	0.527042	0.490948	0.581696	-5.1325e-05	320
309	N-acetylserine	HMDB0002931	Microbiome Metabolism	0.40926	0.0698232	0.0832507	0.631157	0.602387	0.602387	0.634514	0.87431	0.591499	0.462043	0.414286	0.525862	-5.0946e-05	319
310	SM(d18:1/18:2)		Sphingomyelin Metabolism	0.40758	0.0631713	0.0165085	0.632562	0.69335	0.69335	0.621149	0.87431	0.591499	0.511279	0.502586	0.522321	0.00018301	63
311	BMP(22:5/22:6)		Phospholipid Metabolism	0.40669	0.0634159	-0.0096621	0.633296	0.710183	0.710183	0.622968	0.87431	0.591499	0.523753	0.428125	0.588393	-0.00017816	420
312	Myoinositol	HMDB0000211	Amino-Sugar, Galactose, & Non-Glucose Metabolism	0.40207	-0.0612275	-0.111062	0.637167	0.777949	0.777949	0.622652	0.87431	0.591499	0.563875	0.496983	0.604018	-6.9509e-05	342
313	PI(36:2)	HMDB0009809	Phospholipid Metabolism	0.39885	-0.0648506	-0.0723399	0.639867	0.535948	0.535948	0.63644	0.87431	0.591499	0.478459	0.421983	0.529464	5.7501e-06	233
314	SM(d18:1/24:0 OH)		Sphingomyelin Metabolism	0.39836	0.0644151	0.0358399	0.64028	0.451583	0.451583	0.636022	0.87431	0.591499	0.476447	0.429464	0.553448	0.00015569	78
315	SM(d18:1/20:0)	HMDB0012102	Sphingomyelin Metabolism	0.39461	0.0683278	0.095561	0.643433	0.672302	0.672302	0.648559	0.87431	0.591499	0.444766	0.371429	0.548214	2.3298e-05	205
316	CL(18:2/18:2/18:2/18:1)	HMDB0010247	Cardiolipin Metabolism	0.3932	-0.0665708	-0.0282467	0.64462	0.434534	0.434534	0.646886	0.87431	0.591499	0.44043	0.404911	0.466379	-4.4326e-05	311
317	Ceramide(d18:1/24:2 OH)		Ceramide Metabolism	0.38736	0.0593987	-0.0136383	0.649541	0.661873	0.661873	0.6367	0.87431	0.591499	0.573999	0.534052	0.600446	0.00023806	46
318	PA(18:0/16:1)	HMDB0114877	Phospholipid Metabolism	0.38509	-0.0663105	-0.035484	0.651463	0.380461	0.380461	0.655819	0.87431	0.591499	0.500246	0.472768	0.51681	-0.00016874	416
319	O-acetylserine	HMDB0003011	Microbiome Metabolism	0.38241	0.0652258	0.097131	0.653729	0.809271	0.809271	0.656887	0.87431	0.591499	0.441087	0.400893	0.473707	2.8598e-06	239
320	Spermidine	HMDB0001257	Polyamine Metabolism	0.37603	0.062899	0.049348	0.659141	0.702191	0.702191	0.659773	0.87431	0.591499	0.461956	0.433036	0.507143	-6.2606e-06	250
321	PC(32:2)	HMDB0007874	Phospholipid Metabolism	0.37413	-0.0612284	-0.0727909	0.660758	0.617453	0.617453	0.658431	0.87431	0.591499	0.422978	0.375	0.494828	3.7617e-05	181
322	CL(18:2/18:2/18:1/18:1)	HMDB0010243	Cardiolipin Metabolism	0.37321	-0.0714392	0.025644	0.661542	0.517225	0.517225	0.676642	0.87431	0.591499	0.556168	0.526786	0.597321	6.6268e-05	149
323	Ceramide(d18:1/18:1)	HMDB0011774	Ceramide Metabolism	0.36828	0.0625765	0.0721407	0.665737	0.464614	0.464614	0.668337	0.87431	0.591499	0.534329	0.516379	0.544643	5.7615e-05	161
324	SM(d18:1/26:1)	HMDB0013461	Sphingomyelin Metabolism	0.36759	0.0627375	0.0791756	0.666329	0.584201	0.584201	0.669468	0.87431	0.591499	0.464501	0.438839	0.481897	3.0978e-05	186
325	Tetranor-PGFM		Eicosanoid and Resolvin Metabolism	0.36729	0.0605445	0.0523845	0.666584	0.535948	0.535948	0.665279	0.87431	0.591499	0.451945	0.423661	0.483036	5.51e-05	165
326	GM3(d18:1/24:0)	HMDB0004851	Glycosphingolipid Metabolism	0.36717	-0.0697966	0.0170312	0.66666	0.787126	0.787126	0.680946	0.87431	0.591499	0.522019	0.455804	0.622321	-0.00010361	382
327	GM3(d18:1/16:0)	HMDB0004844	Glycosphingolipid Metabolism	0.36697	-0.0606704	-0.0768327	0.666861	0.745174	0.745174	0.665954	0.87431	0.591499	0.469273	0.455357	0.481034	4.5006e-05	174
328	PC(32:1)	HMDB0007969	Phospholipid Metabolism	0.36572	0.0686469	0.143106	0.667926	0.620824	0.620824	0.68104	0.87431	0.591499	0.427006	0.418966	0.431696	0.0001	108
329	Purine	HMDB0001366	Purine Metabolism	0.36452	-0.0582566	-0.0773771	0.668949	0.748794	0.748794	0.663291	0.87431	0.591499	0.537987	0.421552	0.631696	-7.7876e-05	355
330	Hexose Pool	HMDB0000122	Glycolysis and Gluconeogenesis Metabolism	0.35481	0.0586654	0.0608605	0.677272	0.67056	0.67056	0.676405	0.879863	0.595256	0.497209	0.470536	0.511607	-0.00021374	428
331	PI(38:5)	HMDB0009796	Phospholipid Metabolism	0.35279	-0.0557453	-0.0867918	0.679	0.707516	0.707516	0.671827	0.879863	0.595256	0.402899	0.357143	0.445089	-7.1359e-05	346
332	Hexanoylcarnitine	HMDB0000705	Fatty Acid Oxidation and Synthesis	0.3524	0.0609683	0.125482	0.679336	0.636088	0.636088	0.683928	0.879863	0.595256	0.535545	0.526724	0.548214	-3.431e-05	298
333	Ceramide(d18:1/18:0 OH)		Ceramide Metabolism	0.34695	0.0576397	0.0551321	0.684027	0.589136	0.589136	0.683779	0.883279	0.597567	0.537089	0.484483	0.605804	3.6262e-05	182
334	Hexose Disaccharide Pool	HMDB0000258	Amino-Sugar, Galactose, & Non-Glucose Metabolism	0.34055	0.0564251	0.00039649	0.689552	0.648069	0.648069	0.688976	0.885123	0.598814	0.360837	0.327155	0.398214	-1.3471e-05	257
335	L-Threonine	HMDB0000167	Amino Acid Metabolism (not otherwise covered)	0.33853	-0.0557675	-0.0641603	0.691301	0.818544	0.818544	0.690007	0.885123	0.598814	0.565348	0.536161	0.586607	-2.9908e-05	291
336	Vitamin K2	HMDB0030017	Microbiome Metabolism	0.33815	-0.0558153	-0.0579114	0.691631	0.788965	0.788965	0.690587	0.885123	0.598814	0.411617	0.334375	0.461638	-9.8579e-05	377
337	Phenylacetylglutamine	HMDB0006344	Urea Cycle	0.33231	0.0577494	0.0941713	0.69669	0.668819	0.668819	0.701537	0.888951	0.601405	0.507343	0.486607	0.53319	-0.00010691	388
338	Adipoylcarnitine	HMDB0061677	Fatty Acid Oxidation and Synthesis	0.31773	-0.0551293	-0.0109804	0.709382	0.444434	0.444434	0.71389	0.902468	0.610549	0.520623	0.460268	0.583929	-6.7624e-05	338
339	PA(16:1/18:1)	HMDB0007860	Phospholipid Metabolism	0.31495	0.0538779	0.0693502	0.711812	0.528106	0.528106	0.714823	0.902888	0.610834	0.471326	0.410714	0.532143	-0.00014746	412
340	PS(18:0/18:1)	HMDB0010163	Phospholipid Metabolism	0.30996	-0.0531824	-0.0370519	0.716183	0.965689	0.965689	0.719463	0.905761	0.612777	0.497352	0.482589	0.524554	0.00010495	101
341	BMP(20:4/22:6)		Phospholipid Metabolism	0.30615	-0.0498621	-0.0612374	0.719521	0.42407	0.42407	0.716995	0.907313	0.613827	0.590368	0.575	0.612054	6.1827e-05	156
342	PC(16:0/18:1)	HMDB0007972	Phospholipid Metabolism	0.30333	0.0509794	0.0595403	0.721998	0.89165	0.89165	0.723057	0.907776	0.61414	0.39865	0.325893	0.456696	2.935e-05	192
343	1-Methyladenosine	HMDB0003331	Purine Metabolism	0.29887	-0.0474334	-0.0733478	0.725923	0.610737	0.610737	0.720278	0.909107	0.615041	0.53574	0.476339	0.585345	-0.00011307	396
344	Pantothenic acid	HMDB0000210	Vitamin B5 (Pantothenate, CoA) Metabolism	0.29552	-0.0495397	-0.0820555	0.728877	0.98856	0.98856	0.729643	0.909107	0.615041	0.37951	0.352679	0.427232	-0.00011649	398
345	N-oleoylethanolamine	HMDB0002088	Endocannabinoid Metabolism	0.29311	-0.058921	0.169643	0.731001	0.37787	0.37787	0.746546	0.909107	0.615041	0.573512	0.5125	0.652232	0.0001885	59
346	Inosine diphosphate	HMDB0003335	Purine Metabolism	0.29253	0.0493663	0.0600529	0.731514	0.850256	0.850256	0.732968	0.909107	0.615041	0.496844	0.435714	0.577232	-1.4035e-05	260
347	Deoxyinosine monophosphate	HMDB0006555	Purine Metabolism	0.28526	0.0473739	0.0467807	0.737934	0.746983	0.746983	0.737697	0.913879	0.618269	0.447947	0.370089	0.509914	-6.1111e-05	333
348	Ergothioneine	HMDB0003045	Phytonutrients, Bioactive Botanical Metabolites	0.28201	-0.0444003	-0.098772	0.740814	0.754235	0.754235	0.734464	0.913879	0.618269	0.465697	0.430357	0.493966	-0.00012049	401
349	CL(18:2/18:2/18:2/22:6)	HMDB0058815	Cardiolipin Metabolism	0.27985	0.0437776	-0.034878	0.742722	0.784369	0.784369	0.735604	0.913879	0.618269	0.477571	0.446552	0.502679	2.035e-05	209
350	Malic acid	HMDB0000744	Krebs Cycle	0.27656	0.0463794	0.0494466	0.745649	0.679291	0.679291	0.746412	0.913879	0.618269	0.573645	0.509375	0.622768	-3.2353e-05	294
351	2-Keto-L-gluconate	HMDB0011732	Microbiome Metabolism	0.27619	-0.0450735	-0.0678177	0.74598	0.818544	0.818544	0.743902	0.913879	0.618269	0.55292	0.541071	0.562946	-2.8887e-06	242
352	Glycine	HMDB0000123	1-Carbon, Folate Metabolism	0.27105	-0.0447256	-0.048668	0.750552	0.629284	0.629284	0.749672	0.915857	0.619608	0.517503	0.504741	0.526786	-1.7958e-05	268
353	Ceramide(d18:1/22:1)	HMDB0011775	Ceramide Metabolism	0.26814	0.0434827	0.0139427	0.753138	0.716421	0.716421	0.750433	0.915857	0.619608	0.538316	0.493966	0.564286	-0.00019786	426
354	BMP(18:1/18:0)		Phospholipid Metabolism	0.26537	-0.0448982	-0.0352978	0.755614	0.553406	0.553406	0.757194	0.915857	0.619608	0.502432	0.469643	0.541964	1.8509e-05	212
355	PC(16:0/22:6)	HMDB0007991	Phospholipid Metabolism	0.26393	-0.0462721	-0.00950397	0.756897	0.906782	0.906782	0.761612	0.915857	0.619608	0.49824	0.485345	0.507589	-2.6643e-05	287
356	PC(36:1)	HMDB0008037	Phospholipid Metabolism	0.2585	0.0445019	0.0661163	0.761745	0.816687	0.816687	0.764834	0.915857	0.619608	0.478546	0.414286	0.606696	-3.0702e-05	293
357	SM(d18:1/16:0)	HMDB0010169	Sphingomyelin Metabolism	0.25539	-0.0397537	-0.0794654	0.764528	0.644636	0.644636	0.757399	0.915857	0.619608	0.557979	0.544196	0.579741	2.6914e-05	198
358	PA(18:1/18:1)	HMDB0007865	Phospholipid Metabolism	0.2544	-0.0433359	-0.0313264	0.765412	0.69335	0.69335	0.76754	0.915857	0.619608	0.448707	0.441071	0.458621	3.0986e-07	241
359	Uridine	HMDB0000296	Pyrimidine Metabolism	0.25381	0.0421342	0.0379541	0.76594	0.901103	0.901103	0.765695	0.915857	0.619608	0.458169	0.423214	0.501293	-8.7727e-05	368
360	4-Ethylphenyl sulfate		Microbiome Metabolism	0.25289	0.0410438	-0.0179274	0.766764	0.641211	0.641211	0.764288	0.915857	0.619608	0.50428	0.490517	0.515179	3.8599e-06	237
361	Suberylcarnitine		Fatty Acid Oxidation and Synthesis	0.24824	-0.0423906	-0.02751	0.770931	0.885985	0.885985	0.773222	0.918283	0.621249	0.510288	0.473276	0.530357	-0.00013886	410
362	Imidazoleacetic acid	HMDB0002024	Histidine, Histamine, Carnosine Metabolism	0.24117	0.0458578	0.169458	0.777283	0.807419	0.807419	0.787182	0.920647	0.622848	0.52636	0.507589	0.548276	-6.9721e-05	343
363	Propionylcarnitine	HMDB0000824	Fatty Acid Oxidation and Synthesis	0.23552	0.0386613	0.0213339	0.782366	0.725366	0.725366	0.781117	0.920647	0.622848	0.426149	0.379464	0.470536	-7.858e-05	356
364	Adenosine diphosphate	HMDB0001341	Purine Metabolism	0.23496	0.0406974	0.0685302	0.782869	0.783451	0.783451	0.786181	0.920647	0.622848	0.506404	0.449569	0.538393	1.3725e-05	219
365	Ceramide(d18:1/20:1)		Ceramide Metabolism	0.23378	-0.0397203	-0.0267129	0.783936	0.984747	0.984747	0.785694	0.920647	0.622848	0.46054	0.414655	0.490625	1.0794e-05	224
366	SM(d18:1/12:0)	HMDB0012096	Sphingomyelin Metabolism	0.23189	0.0362328	-0.0315717	0.785638	0.423378	0.423378	0.779523	0.920647	0.622848	0.545926	0.515179	0.604741	-0.00022052	429
367	NADP+	HMDB0000217	Vitamin B3 (Niacin, NAD+) Metabolism	0.23112	-0.0390208	-0.0432852	0.786333	0.916257	0.916257	0.787552	0.920647	0.622848	0.461274	0.421429	0.509375	-0.00018727	422
368	Hexose Diphosphate Pool	HMDB0001058	Glycolysis and Gluconeogenesis Metabolism	0.22938	-0.0379872	-0.0378855	0.787903	0.931441	0.931441	0.787471	0.920647	0.622848	0.578602	0.509914	0.701786	-0.00011026	390
369	Cortisol	HMDB0000063	Cholesterol, Cortisol, Non-Gonadal Steroid Metabolism	0.21233	0.0341429	-0.0244712	0.803333	0.624202	0.624202	0.800408	0.934747	0.632387	0.432897	0.386638	0.470536	2.7401e-05	197
370	Pseudouridine	HMDB0000767	Pyrimidine Metabolism	0.2098	0.033059	0.00203188	0.805634	0.624202	0.624202	0.800881	0.934747	0.632387	0.363126	0.322414	0.409375	-6.4092e-05	336
371	DeoxydihydroCer(m18:0/16:0)		Deoxysphingolipids	0.20886	-0.0323128	-0.0903965	0.806491	0.757869	0.757869	0.799968	0.934747	0.632387	0.412141	0.380172	0.438393	-0.00016871	415
372	1,25-Dihydroxyvitamin D3	HMDB0001903	Vitamin D (Calciferol) Metabolism	0.20164	0.0325228	-0.0492303	0.813048	0.624202	0.624202	0.810523	0.939814	0.635815	0.460406	0.451339	0.475862	2.2622e-05	206
373	Dihydroxyacetone phosphate	HMDB0001473	Glycolysis and Gluconeogenesis Metabolism	0.19872	-0.0310286	-0.0732224	0.815711	0.899211	0.899211	0.810359	0.940364	0.636187	0.494509	0.484375	0.512946	-3.92e-05	304
374	Arginine	HMDB0000517	GABA, Glutamate, Arginine, Ornithine, Proline Metabolism	0.18989	0.0318992	0.039998	0.823763	0.929542	0.929542	0.824431	0.943855	0.638549	0.444843	0.348661	0.502679	6.458e-05	151
375	SM(d18:1/22:1)	HMDB0012104	Sphingomyelin Metabolism	0.18944	-0.0311694	-0.0349425	0.82417	0.610737	0.610737	0.82333	0.943855	0.638549	0.496706	0.457589	0.526724	-0.00011496	397
376	3-Hydroxyisovaleryl Carnitine		Branch Chain Amino Acid Metabolism	0.1819	-0.0301462	-0.0336048	0.831062	0.89165	0.89165	0.83077	0.943855	0.638549	0.48143	0.373661	0.572414	-7.5774e-06	251
377	2-Hydroxy-3-methylbutyric acid	HMDB0001072	Branch Chain Amino Acid Metabolism	0.17392	-0.0293439	-0.0241851	0.838375	0.979028	0.979028	0.83927	0.943855	0.638549	0.543565	0.518304	0.565517	-2.9028e-05	290
378	L-Tyrosine	HMDB0000158	Tyrosine and Phenylalanine Metabolism	0.17313	-0.0274375	-0.0566528	0.839099	0.857755	0.857755	0.835592	0.943855	0.638549	0.517477	0.484821	0.535714	-0.0001417	411
379	PC(38:5)	HMDB0007989	Phospholipid Metabolism	0.17287	0.0301562	0.060236	0.839331	0.605721	0.605721	0.842224	0.943855	0.638549	0.418796	0.348214	0.487054	-8.4249e-05	365
380	Xanthine	HMDB0000292	Purine Metabolism	0.17286	-0.029418	-0.00608268	0.839348	0.91057	0.91057	0.840777	0.943855	0.638549	0.435211	0.428125	0.447768	7.0476e-05	139
381	PE(32:2)	HMDB0008957	Phospholipid Metabolism	0.16897	-0.0288872	-0.0139172	0.842913	0.935241	0.935241	0.844583	0.943855	0.638549	0.526052	0.486638	0.575	3.9644e-06	236
382	CL(18:2/18:1/18:1/20:4)	HMDB0057992	Cardiolipin Metabolism	0.16805	0.0283392	0.0411886	0.84376	0.923845	0.923845	0.844596	0.943855	0.638549	0.446865	0.382143	0.507589	-1.0838e-05	255
383	DHC(18:1/24:1)		Glycosphingolipid Metabolism	0.16562	-0.0272862	-0.0405232	0.845985	0.855879	0.855879	0.845336	0.943855	0.638549	0.488901	0.432328	0.533929	-7.8818e-05	357
384	Uridine 5-monophosphate	HMDB0000288	Pyrimidine Metabolism	0.16532	0.0269969	0.0190567	0.846261	0.84277	0.84277	0.845026	0.943855	0.638549	0.533949	0.485776	0.576339	-0.00013352	406
385	CL(18:2/18:2/18:2/18:2)	HMDB0010692	Cardiolipin Metabolism	0.16371	-0.0282287	0.0114994	0.847742	0.754235	0.754235	0.849849	0.943855	0.638549	0.409555	0.367411	0.476339	-0.00016621	414
386	Benzoic acid	HMDB0001870	Microbiome Metabolism	0.16325	0.030346	0.163147	0.848168	0.622512	0.622512	0.854031	0.943855	0.638549	0.456881	0.434483	0.500893	-7.5827e-05	351
387	Adipic acid	HMDB0000448	Fatty Acid Oxidation and Synthesis	0.15615	-0.0249534	-0.0573353	0.854689	0.590785	0.590785	0.85209	0.943855	0.638549	0.590707	0.585714	0.593304	-6.403e-05	335
388	L-Serine	HMDB0000187	1-Carbon, Folate Metabolism	0.15371	0.0263816	0.0444245	0.856942	0.839033	0.839033	0.858679	0.943855	0.638549	0.465989	0.384375	0.519196	-0.00010118	381
389	SM(d18:1/24:1)	HMDB0012107	Sphingomyelin Metabolism	0.15357	-0.0261356	-0.00746854	0.857071	0.761508	0.761508	0.858348	0.943855	0.638549	0.464706	0.384375	0.507589	-7.3411e-05	350
390	PC(18:0/18:2)	HMDB0000593	Phospholipid Metabolism	0.15231	-0.0255573	-0.0196411	0.85823	0.82412	0.82412	0.858708	0.943855	0.638549	0.521352	0.463839	0.568966	2.3915e-05	204
391	24,25-Dihydrolanosterol	HMDB0006839	Cholesterol, Cortisol, Non-Gonadal Steroid Metabolism	0.15229	-0.0258384	-0.0195931	0.85825	0.835299	0.835299	0.859349	0.943855	0.638549	0.524631	0.495982	0.556034	6.4709e-05	150
392	Quinolinic Acid	HMDB0000232	Tryptophan, Kynurenine, Serotonin, Melatonin Metabolism	0.14782	-0.0233111	-0.0564202	0.862362	0.807419	0.807419	0.859017	0.944967	0.639301	0.376242	0.275893	0.44569	4.4503e-05	175
393	Plasmalogen(20:4/p18:0)	HMDB0009412	Plasmalogen Metabolism	0.14642	0.0266747	0.075862	0.863656	0.641211	0.641211	0.868098	0.944967	0.639301	0.586197	0.559483	0.605804	5.922e-05	158
394	Adenosine	HMDB0000050	Purine Metabolism	0.13881	-0.0226264	-0.030013	0.870683	0.763329	0.763329	0.86954	0.949944	0.642668	0.501863	0.461607	0.531034	-0.00010635	387
395	Ceramide(d18:1/18:2)		Ceramide Metabolism	0.1345	0.024439	0.10148	0.874659	0.990466	0.990466	0.878645	0.949944	0.642668	0.440153	0.402232	0.503571	-2.3143e-05	280
396	L-Aspartic acid	HMDB0006483	Bioamines and Neurotransmitter Metabolism	0.13207	-0.0233993	0.078684	0.876903	0.642923	0.642923	0.879799	0.949944	0.642668	0.418576	0.380357	0.473214	-4.1613e-05	307
397	Pipecolic acid	HMDB0000070	Collagen Metabolism	0.13193	-0.0207067	-0.0935441	0.877041	0.743366	0.743366	0.873761	0.949944	0.642668	0.617744	0.584821	0.646429	0.00023061	49
398	Ceramide(d18:1/16:1)		Ceramide Metabolism	0.12744	-0.0217565	-0.0057373	0.881194	0.992373	0.992373	0.882402	0.952043	0.644089	0.549266	0.454911	0.599138	-0.00016988	417
399	Methionine sulfoxide	HMDB0002005	SAM, SAH, Methionine, Cysteine, Glutathione Metabolism	0.12234	-0.020159	-0.0406184	0.885911	0.902995	0.902995	0.885437	0.954741	0.645913	0.466564	0.449107	0.491964	-8.5829e-05	366
400	Indoxyl sulfate	HMDB0000682	Microbiome Metabolism	0.11768	0.0212473	0.0887441	0.890229	0.70042	0.70042	0.893505	0.956997	0.64744	0.533441	0.494196	0.565948	3.3403e-05	185
401	L-Glutamic acid	HMDB0000148	Bioamines and Neurotransmitter Metabolism	0.11429	0.019396	0.0327083	0.893376	0.980934	0.980934	0.894218	0.957984	0.648107	0.497891	0.427155	0.557143	-0.00011054	391
402	PI(34:1)	HMDB0009822	Phospholipid Metabolism	0.099987	-0.0160587	-0.0377434	0.906652	0.816687	0.816687	0.905195	0.968155	0.654989	0.464096	0.428448	0.517857	-5.1893e-05	321
403	Deoxyadenosine diphosphate	HMDB0001508	Purine Metabolism	0.099222	0.0171007	0.028024	0.907364	0.807419	0.807419	0.90864	0.968155	0.654989	0.45566	0.424569	0.480357	8.1927e-06	229
404	L-Asparagine	HMDB0000168	Amino Acid Metabolism (not otherwise covered)	0.096243	-0.015693	-0.0238196	0.910132	0.948553	0.948553	0.909347	0.968705	0.655361	0.513567	0.497845	0.533929	-0.00019026	424
405	Deoxycytidine diphosphate	HMDB0001245	Pyrimidine Metabolism	0.090055	-0.0142084	-0.0337867	0.915888	0.82226	0.82226	0.913854	0.971311	0.657123	0.421947	0.35625	0.481466	-9.4808e-05	376
406	L-Kynurenine	HMDB0000684	Tryptophan, Kynurenine, Serotonin, Melatonin Metabolism	0.088756	0.0147863	0.010658	0.917098	0.766977	0.766977	0.917137	0.971311	0.657123	0.417436	0.410345	0.421875	7.6399e-05	129
407	Adenine	HMDB0000034	Purine Metabolism	0.083658	-0.0140844	0.00837145	0.921844	0.89165	0.89165	0.922216	0.971586	0.65731	0.502848	0.462054	0.535776	-7.0048e-05	344
408	PG(36:2)	HMDB0010619	Phospholipid Metabolism	0.083322	0.0137515	-0.0195002	0.922157	0.528106	0.528106	0.921886	0.971586	0.65731	0.606353	0.591379	0.619643	7.3755e-05	133
409	PC(40:6)	HMDB0008057	Phospholipid Metabolism	0.081196	-0.0143158	0.0238935	0.924136	0.865267	0.865267	0.925804	0.971586	0.65731	0.518134	0.473214	0.554464	-5.5707e-05	324
410	Uric acid	HMDB0000289	Purine Metabolism	0.0757	0.0118714	-0.0430986	0.929258	0.563044	0.563044	0.927331	0.973681	0.658727	0.513696	0.469196	0.562069	8.352e-06	228
411	PC(16:0/18:2)	HMDB0007880	Phospholipid Metabolism	0.074198	-0.0121588	-0.014974	0.930658	0.625894	0.625894	0.930203	0.973681	0.658727	0.399615	0.379464	0.419828	1.1081e-05	223
412	PG(34:1)	HMDB0010573	Phospholipid Metabolism	0.064168	-0.0104071	-0.0357104	0.940012	0.908676	0.908676	0.939343	0.981081	0.663733	0.469494	0.4125	0.516518	-6.0748e-05	332
413	LTB4	HMDB0001085	Eicosanoid and Resolvin Metabolism	0.055267	-0.00961711	0.0809952	0.948321	0.371442	0.371442	0.949218	0.987356	0.667979	0.551206	0.477232	0.602679	3.4102e-05	183
414	Uridine diphosphate glucose	HMDB0000286	Pyrimidine Metabolism	0.050248	0.00787802	-0.0505669	0.953008	0.979028	0.979028	0.95172	0.987631	0.668165	0.526514	0.504018	0.560345	1.3555e-05	220
415	Xanthosine	HMDB0000299	Purine Metabolism	0.049468	0.00827886	0.00999425	0.953738	0.92005	0.92005	0.953847	0.987631	0.668165	0.528053	0.506034	0.557589	-2.1191e-05	275
416	PE(32:1)	HMDB0008859	Phospholipid Metabolism	0.047607	-0.00813364	0.0123437	0.955475	0.889761	0.889761	0.955944	0.987631	0.668165	0.542785	0.520982	0.563839	-1.0633e-05	254
417	Malonylcarnitine	HMDB0002095	Fatty Acid Oxidation and Synthesis	0.030928	-0.00499506	-0.0423937	0.971067	0.765152	0.765152	0.970688	0.994836	0.673039	0.486551	0.448214	0.506696	-3.388e-05	297
418	NAD+	HMDB0000902	Vitamin B3 (Niacin, NAD+) Metabolism	0.030526	-0.00552523	0.0868619	0.971442	0.712854	0.712854	0.972321	0.994836	0.673039	0.476904	0.427232	0.563393	4.6281e-05	173
419	CoQ10H2	HMDB0013111	Ubiquinone and Dolichol Metabolism	0.02854	-0.0052173	0.0745814	0.97294	1	1	0.973743	0.994836	0.673039	0.507086	0.46875	0.579741	-2.3411e-05	281
420	PG(32:1)	HMDB0010585	Phospholipid Metabolism	0.026554	-0.00423107	-0.0525915	0.975157	0.872791	0.872791	0.974674	0.994836	0.673039	0.479156	0.463362	0.508036	-0.00017057	418
421	Cholesterol	HMDB0000067	Cholesterol, Cortisol, Non-Gonadal Steroid Metabolism	0.025537	0.00402374	-0.0408873	0.976108	0.963784	0.963784	0.975513	0.994836	0.673039	0.44767	0.387054	0.522768	3.0075e-05	188
422	Azelaic acid	HMDB0000784	Nitric Oxide, Superoxide, Peroxide Metabolism	0.025302	0.00472566	0.0665409	0.976327	0.741559	0.741559	0.977285	0.994836	0.673039	0.44295	0.420536	0.454741	-2.5079e-05	283
423	Pyroglutamic acid	HMDB0000267	GABA, Glutamate, Arginine, Ornithine, Proline Metabolism	0.018709	0.0032416	0.0381626	0.982495	0.765152	0.765152	0.982771	0.995057	0.673189	0.496413	0.454464	0.526293	-3.9848e-05	305
424	Dimethylglycine	HMDB0000092	1-Carbon, Folate Metabolism	0.014535	0.0023729	-0.02415	0.9864	0.899211	0.899211	0.986288	0.995057	0.673189	0.476262	0.439286	0.545536	-2.6926e-05	288
425	Glucuronic_Iduronic			0.012742	0.00194295	-0.0705408	0.988077	0.935241	0.935241	0.987573	0.995057	0.673189	0.567231	0.539732	0.621875	-0.00011133	392
426	MHC(18:1/16:0)	HMDB0004971	Glycosphingolipid Metabolism	0.0095339	0.00154667	-0.0152015	0.991079	0.89732	0.89732	0.990981	0.995057	0.673189	0.484626	0.456696	0.505804	-1.4377e-05	261
427	Androsterone sulfate	HMDB0002759	Cholesterol, Cortisol, Non-Gonadal Steroid Metabolism	0.0091979	-0.00153343	0.0102565	0.991393	0.901103	0.901103	0.9914	0.995057	0.673189	0.469001	0.432143	0.528879	-0.00018667	421
428	MHC(18:1/24:0)	HMDB0004978	Glycosphingolipid Metabolism	0.0065055	-0.00109881	0.0128295	0.993913	0.772457	0.772457	0.99395	0.995057	0.673189	0.426344	0.370982	0.462069	-0.00024715	430
429	Ceramide(d18:1/22:2 OH)		Ceramide Metabolism	0.0062667	0.00109171	0.0322831	0.994136	0.723574	0.723574	0.99424	0.995057	0.673189	0.548753	0.507143	0.571875	-1.9913e-05	271
430	L-Histidine	HMDB0000177	Histidine, Histamine, Carnosine Metabolism	0.0039495	-0.000628731	-0.0256188	0.996304	0.792647	0.792647	0.996231	0.995057	0.673189	0.535653	0.480172	0.581696	-6.7877e-05	339
431	DeoxyCer(m18:1/22:0)		Deoxysphingolipids	0.0028097	-0.000445788	-0.0377183	0.997371	0.933341	0.933341	0.997314	0.995057	0.673189	0.444515	0.360776	0.499107	4.7663e-05	170

## Sheet: Data 4. 5yo M+F S1
Supplementary Data 4. Cohort #2: 5-year olds with ASD and TD controls. Metabolomic Analysis. Males and females.
ID	MRM Name	HMDB number	Pathway Name	PLSDA VIP Score	Log Space Z-Score	Linear Z Score	Student's ttest p	Kruskal-Wallis p	Mann-Whitney U test p	Welch's ttest p	FDR	q-Value	AUROC (Random Forest)	RF AUROC Lower Limit (95%CI)	RF AUROC Upper Limit (95%CI)	Random Forest MDA (5000 trees)	Random Forest Rank
1	PE(34:1)	HMDB0008927	Phospholipid Metabolism	2.6618	0.790987	1.16603	0.00429147	0.012737	0.012737	0.00524788	0.71478	0.612231	0.695752	0.685714	0.707792	0.0014782	6
2	Serotonin	HMDB0000259	Tryptophan, Kynurenine, Serotonin, Melatonin Metabolism	2.6576	-1.51811	-0.636533	0.00435779	0.0114995	0.0114995	0.00166377	0.71478	0.612231	0.814042	0.785714	0.837662	0.0023527	2
3	Glycerol 3-phosphate	HMDB0000126	Glycolysis and Gluconeogenesis Metabolism	2.6433	1.01477	1.42036	0.00459173	0.0103699	0.0103699	0.0029431	0.71478	0.612231	0.537527	0.44375	0.642857	0.00040703	34
4	PE(36:1)	HMDB0008993	Phospholipid Metabolism	2.5455	0.677087	0.744001	0.00650535	0.012737	0.012737	0.0105283	0.744161	0.637397	0.586418	0.532468	0.614286	0.00027248	45
5	PC(18:0/20:3)	HMDB0008046	Phospholipid Metabolism	2.4399	-1.16942	-0.92977	0.0093157	0.018944	0.018944	0.00462388	0.744161	0.637397	0.762744	0.662338	0.857143	0.00054605	28
6	Linoleic acid	HMDB0000673	Fatty Acid Oxidation and Synthesis	2.4321	0.594997	0.499878	0.00956095	0.0140909	0.0140909	0.0183901	0.744161	0.637397	0.612689	0.357143	0.824675	0.0021223	3
7	7-methylguanine	HMDB0000897	Purine Metabolism	2.311	0.852905	1.02051	0.0141255	0.0171846	0.0171846	0.0102708	0.779123	0.667343	0.569886	0.46875	0.733766	0.00083048	15
8	SM(d18:1/26:0 OH)		Sphingomyelin Metabolism	2.1947	-0.790731	-0.685366	0.0201537	0.0198813	0.0198813	0.0154716	0.779123	0.667343	0.622186	0.475	0.798701	0.00094142	12
9	Hexose Disaccharide Pool	HMDB0000258	Amino-Sugar, Galactose, & Non-Glucose Metabolism	2.1512	-0.649063	-0.532186	0.0229107	0.10425	0.10425	0.0237408	0.779123	0.667343	0.577462	0.41875	0.878571	0.00024287	54
10	Glycocholic acid	HMDB0000138	Bile Salt Metabolism	2.1447	-0.709223	-0.39677	0.0233458	0.0171846	0.0171846	0.0205876	0.779123	0.667343	0.64632	0.538961	0.85	0.00023911	55
11	PI(36:1)		Phospholipid Metabolism	2.0669	0.462751	0.354403	0.0291581	0.0362673	0.0362673	0.0539024	0.779123	0.667343	0.627219	0.5375	0.701299	0.00046686	30
12	MHC(18:1/24:1)	HMDB0004975	Glycosphingolipid Metabolism	2.0626	0.581972	0.939959	0.0295156	0.021878	0.021878	0.0340672	0.779123	0.667343	0.626272	0.54375	0.685714	0.00020825	66
13	L-Carnitine	HMDB0000062	Fatty Acid Oxidation and Synthesis	2.0583	-0.637814	-0.633335	0.0298654	0.0264001	0.0264001	0.0292406	0.779123	0.667343	0.61296	0.584416	0.66875	0.00082025	16
14	Phosphorylcholine	HMDB0001565	Phospholipid Metabolism	2.0517	0.527841	0.441709	0.0304209	0.0396079	0.0396079	0.0417662	0.779123	0.667343	0.725406	0.642857	0.88961	0.0016738	5
15	PC(16:0/20:4)	HMDB0008138	Phospholipid Metabolism	2.0504	-0.8119	-0.700743	0.0305343	0.0362673	0.0362673	0.0213417	0.779123	0.667343	0.667289	0.664286	0.668831	0.001291	7
16	2-Isopropylmalic acid	HMDB0000402	Microbiome Metabolism	2.0397	-0.621547	-0.570236	0.0314589	0.0346892	0.0346892	0.0316133	0.779123	0.667343	0.675595	0.571429	0.8125	0.00083555	14
17	PI(36:0)	HMDB0009808	Phospholipid Metabolism	1.974	0.432055	0.345185	0.0376258	0.0362673	0.0362673	0.0683948	0.779123	0.667343	0.685741	0.58125	0.74026	0.00057902	24
18	Isovalerylglycine	HMDB0000678	Branch Chain Amino Acid Metabolism	1.9641	-0.806232	-0.279538	0.038645	0.043206	0.043206	0.0266407	0.779123	0.667343	0.61461	0.478571	0.74026	0.001026	10
19	SM(d18:1/18:2 OH)		Sphingomyelin Metabolism	1.9582	-0.670291	-0.585509	0.0392545	0.043206	0.043206	0.0332366	0.779123	0.667343	0.560308	0.40625	0.807143	0.00028567	43
20	SM(d18:1/20:1)	HMDB0240610	Sphingomyelin Metabolism	1.9179	0.647329	0.892029	0.04367	0.112176	0.112176	0.0377702	0.779123	0.667343	0.622105	0.48125	0.807143	0.00035156	39
21	CoQ10H2	HMDB0013111	Ubiquinone and Dolichol Metabolism	1.9171	-0.682083	-0.458956	0.0437658	0.0451062	0.0451062	0.0354916	0.779123	0.667343	0.70211	0.597403	0.7875	0.0010578	8
22	Indoxyl sulfate	HMDB0000682	Microbiome Metabolism	1.8923	-0.607589	-0.53963	0.0466777	0.018944	0.018944	0.0431295	0.779123	0.667343	0.653111	0.585714	0.74375	0.00086814	13
23	5-Methyltetrahydrofolic acid	HMDB0001396	1-Carbon, Folate Metabolism	1.8921	-0.692097	-0.399452	0.0467003	0.0604763	0.0604763	0.0368431	0.779123	0.667343	0.620265	0.40625	0.74026	-7.0104e-05	280
24	DHC(18:1/24:1)		Glycosphingolipid Metabolism	1.8692	0.447005	0.303878	0.0495296	0.0396079	0.0396079	0.0719275	0.779123	0.667343	0.450027	0.414286	0.48125	0.00022636	57
25	Ceramide(d18:1/24:1)	HMDB0004953	Ceramide Metabolism	1.8669	0.428895	0.532634	0.0498163	0.0534264	0.0534264	0.077505	0.779123	0.667343	0.55257	0.385714	0.753247	0.00067097	20
26	PE(34:2)	HMDB0008928	Phospholipid Metabolism	1.8639	0.511866	0.555728	0.0502062	0.0897354	0.0897354	0.0579757	0.779123	0.667343	0.417532	0.25974	0.6	0.00021141	65
27	THC 18:1/24:1	HMDB0004883	Glycosphingolipid Metabolism	1.8557	0.428492	0.432848	0.0512622	0.134072	0.134072	0.0785848	0.779123	0.667343	0.616288	0.493506	0.692857	2.3616e-06	185
28	Zeaxanthin	HMDB0002789	Phytonutrients, Bioactive Botanical Metabolites	1.8286	-0.916815	-0.604551	0.0548837	0.0208589	0.0208589	0.0341855	0.779123	0.667343	0.61967	0.454545	0.81875	0.0010546	9
29	CoQ10	HMDB0001072	Ubiquinone and Dolichol Metabolism	1.7638	-0.597682	-0.450394	0.0644131	0.0655918	0.0655918	0.0561502	0.779123	0.667343	0.544805	0.45	0.671429	0.00050113	29
30	SM(d18:1/18:1)	HMDB0012101	Sphingomyelin Metabolism	1.7496	-0.537912	-0.554808	0.0666694	0.0451062	0.0451062	0.0649956	0.779123	0.667343	0.455492	0.344156	0.54375	0.00040431	35
31	Betaine	HMDB0000043	1-Carbon, Folate Metabolism	1.7296	-0.520722	-0.485116	0.0699546	0.0317082	0.0317082	0.0698954	0.779123	0.667343	0.494697	0.364286	0.694805	0.00061709	22
32	PS(18:0/20:4)	HMDB0012383	Phospholipid Metabolism	1.7281	-0.661124	-0.25703	0.0701934	0.0710588	0.0710588	0.0547191	0.779123	0.667343	0.390314	0.2125	0.487013	0.00025551	48
33	Glycerol	HMDB0000131	Glycolysis and Gluconeogenesis Metabolism	1.7262	0.58437	0.637256	0.0705188	0.0396079	0.0396079	0.0617423	0.779123	0.667343	0.601028	0.392857	0.772727	0.00017313	82
34	SM(d18:1/12:0)	HMDB0012096	Sphingomyelin Metabolism	1.7135	-0.794729	-0.398346	0.072678	0.134072	0.134072	0.0495068	0.779123	0.667343	0.814827	0.742857	0.876623	0.0027955	1
35	Ceramide(d18:1/24:0 OH)		Ceramide Metabolism	1.7125	0.409098	0.58882	0.0728591	0.15386	0.15386	0.0991452	0.779123	0.667343	0.451786	0.335714	0.6625	0.00019312	71
36	1-deoxysphingosine(m18:1)		Deoxysphingolipids	1.7082	-0.436298	-0.455653	0.0736045	0.0831139	0.0831139	0.0908889	0.779123	0.667343	0.647159	0.45	0.772727	0.00018758	74
37	Sphinganine(d18:0)	HMDB0000269	Sphingomyelin Metabolism	1.6934	-0.628611	-0.409463	0.0762128	0.148716	0.148716	0.0614006	0.779123	0.667343	0.32757	0.253247	0.435714	-0.00015538	376
38	Ceramide(d18:1/24:0)	HMDB0004956	Ceramide Metabolism	1.6811	0.405498	0.623134	0.078446	0.170102	0.170102	0.104028	0.779123	0.667343	0.680952	0.578571	0.75	0.00055248	27
39	3-Aminoisobutyric acid	HMDB0001906	Pyrimidine Metabolism	1.6753	0.457767	0.367129	0.0795082	0.0580452	0.0580452	0.0890633	0.779123	0.667343	0.656223	0.5375	0.75974	0.00016308	86
40	PC(24:0/P-18:0)	HMDB0008785	Plasmalogen Metabolism	1.6749	-0.761547	-0.473044	0.0795854	0.10425	0.10425	0.0555946	0.779123	0.667343	0.624161	0.55625	0.692857	0.00058106	23
41	2-Arachidonylglycerol	HMDB0004666	Endocannabinoid Metabolism	1.6634	0.576806	0.870637	0.0817424	0.0863734	0.0863734	0.0703496	0.779123	0.667343	0.537365	0.45625	0.655844	8.9228e-05	117
42	SM(d18:1/16:2)		Sphingomyelin Metabolism	1.645	-0.634118	-0.516542	0.0852661	0.134072	0.134072	0.0672483	0.779123	0.667343	0.476623	0.272727	0.707143	0.00025299	49
43	PE(36:3)	HMDB0009060	Phospholipid Metabolism	1.6447	0.503403	0.722902	0.0853225	0.181623	0.181623	0.0833823	0.779123	0.667343	0.58079	0.521429	0.6625	0.00021373	61
44	BMP(18:1/20:4)		Phospholipid Metabolism	1.6359	0.557608	0.712112	0.0870628	0.112176	0.112176	0.0763691	0.779123	0.667343	0.589069	0.542857	0.649351	0.0002128	63
45	CL(18:2/18:2/18:2/18:1)	HMDB0010247	Cardiolipin Metabolism	1.6309	-0.394142	-0.429016	0.088072	0.175792	0.175792	0.114428	0.779123	0.667343	0.485795	0.457143	0.506494	-9.7817e-06	200
46	Sphingosine(d18:1)	HMDB0000252	Sphingomyelin Metabolism	1.6191	-0.517641	-0.448456	0.0904531	0.116313	0.116313	0.0844884	0.779123	0.667343	0.342262	0.2625	0.478571	0.00019544	70
47	Chenodeoxyglycocholic acid	HMDB0006898	Bile Salt Metabolism	1.6144	-0.503055	-0.416133	0.0914203	0.0932019	0.0932019	0.0876433	0.779123	0.667343	0.451894	0.3375	0.532468	7.0871e-05	127
48	Imidazoleacetic acid	HMDB0002024	Histidine, Histamine, Carnosine Metabolism	1.5973	0.561476	0.690565	0.0950108	0.0629911	0.0629911	0.0814515	0.779123	0.667343	0.621807	0.577922	0.6875	0.00020048	67
49	L-Threonine	HMDB0000167	Amino Acid Metabolism (not otherwise covered)	1.5814	0.490971	0.539377	0.0984346	0.100457	0.100457	0.0947223	0.779123	0.667343	0.460363	0.321429	0.590909	0.00021802	59
50	N-oleoylethanolamine	HMDB0002088	Endocannabinoid Metabolism	1.574	0.476795	0.800093	0.100063	0.206384	0.206384	0.0986827	0.779123	0.667343	0.547863	0.519481	0.592857	-1.5105e-06	188
51	PI(36:2)	HMDB0009809	Phospholipid Metabolism	1.5733	0.363442	0.213475	0.100215	0.199975	0.199975	0.135214	0.779123	0.667343	0.549865	0.392857	0.74375	-2.7588e-06	192
52	Uridine	HMDB0000296	Pyrimidine Metabolism	1.5689	-0.528326	-0.433204	0.1012	0.199975	0.199975	0.0903198	0.779123	0.667343	0.607549	0.532468	0.671429	0.0001993	69
53	SM(d18:1/20:2 OH)		Sphingomyelin Metabolism	1.5607	-0.509666	-0.45776	0.103041	0.116313	0.116313	0.0945746	0.779123	0.667343	0.492181	0.350649	0.607143	0.00022147	58
54	PI(34:1)	HMDB0009822	Phospholipid Metabolism	1.5381	0.359388	0.374714	0.108275	0.226502	0.226502	0.142121	0.779123	0.667343	0.48006	0.41875	0.571429	-6.8537e-05	279
55	Cytidine	HMDB0000089	Pyrimidine Metabolism	1.536	-0.396884	-0.306785	0.108765	0.255449	0.255449	0.126722	0.779123	0.667343	0.606412	0.50625	0.727273	-9.1001e-06	198
56	Thyroxine	HMDB0000248	Thyroid Hormone Metabolism	1.5335	0.413393	0.457723	0.109364	0.193713	0.193713	0.121486	0.779123	0.667343	0.432576	0.375	0.507143	-0.00010958	329
57	DeoxyCer(m18:1/20:0)		Deoxysphingolipids	1.5322	0.47466	0.639254	0.109659	0.0863734	0.0863734	0.105758	0.779123	0.667343	0.639421	0.585714	0.701299	0.00041714	33
58	Oleic acid	HMDB0000207	Fatty Acid Oxidation and Synthesis	1.5116	0.38063	0.264147	0.114638	0.15386	0.15386	0.136736	0.779123	0.667343	0.480411	0.271429	0.694805	0.00056992	25
59	PS(36:0)	HMDB0012378	Phospholipid Metabolism	1.5031	-0.479989	-0.375927	0.116743	0.0967751	0.0967751	0.109608	0.779123	0.667343	0.476975	0.40625	0.61039	0.00032839	40
60	PS(18:0/18:1)	HMDB0010163	Phospholipid Metabolism	1.5008	-0.48046	-0.376251	0.117326	0.076894	0.076894	0.109923	0.779123	0.667343	0.516558	0.325	0.614286	0.00024869	51
61	SM (d18:1/24:2)	HMDB0240615	Sphingomyelin Metabolism	1.4983	0.393199	0.357521	0.117939	0.187596	0.187596	0.134041	0.779123	0.667343	0.611851	0.464286	0.733766	0.00077725	17
62	Creatine	HMDB0000064	SAM, SAH, Methionine, Cysteine, Glutathione Metabolism	1.492	0.616595	0.643758	0.119538	0.0580452	0.0580452	0.0932892	0.779123	0.667343	0.456602	0.409091	0.525	2.9158e-05	160
63	SM(d18:1/26:2)		Sphingomyelin Metabolism	1.4877	0.377508	0.420336	0.120631	0.23351	0.23351	0.141846	0.779123	0.667343	0.578463	0.378571	0.681818	-7.1951e-05	282
64	Cortisone	HMDB0002802	Cholesterol, Cortisol, Non-Gonadal Steroid Metabolism	1.4865	-0.523139	-0.410204	0.12095	0.108155	0.108155	0.105118	0.779123	0.667343	0.629627	0.56875	0.727273	0.00017846	78
65	PE(36:2)	HMDB0008994	Phospholipid Metabolism	1.4846	0.438307	0.583166	0.121443	0.199975	0.199975	0.122402	0.779123	0.667343	0.552219	0.487013	0.607143	-6.3944e-05	271
66	SM(d18:1/18:0 OH)		Sphingomyelin Metabolism	1.4836	-0.49683	-0.44002	0.121689	0.15386	0.15386	0.109936	0.779123	0.667343	0.365828	0.178571	0.58125	-4.5304e-05	242
67	Ceramide(d18:1/20:1 OH)		Ceramide Metabolism	1.467	0.345718	0.345451	0.126008	0.255449	0.255449	0.159833	0.779123	0.667343	0.577949	0.535714	0.616883	6.3383e-05	134
68	CL(18:2/18:2/18:1/18:1)	HMDB0010243	Cardiolipin Metabolism	1.4637	-0.429446	-0.378736	0.126888	0.247982	0.247982	0.12851	0.779123	0.667343	0.576109	0.50625	0.657143	-0.0001208	342
69	Phenylacetylglutamine	HMDB0006344	Urea Cycle	1.4614	-0.406322	-0.392972	0.127506	0.0580452	0.0580452	0.135848	0.779123	0.667343	0.593939	0.538961	0.692857	0.0002273	56
70	PE(36:4)	HMDB0009189	Phospholipid Metabolism	1.4566	0.472191	0.627151	0.128782	0.148716	0.148716	0.119655	0.779123	0.667343	0.41204	0.242857	0.50625	0.00014192	95
71	Pyroglutamic acid	HMDB0000267	GABA, Glutamate, Arginine, Ornithine, Proline Metabolism	1.4512	0.394537	0.549201	0.130253	0.263071	0.263071	0.141663	0.779123	0.667343	0.37197	0.25	0.590909	-2.9518e-05	228
72	Ceramide(d18:1/20:0)	HMDB0004951	Ceramide Metabolism	1.4503	0.344862	0.541115	0.130479	0.376427	0.376427	0.163016	0.779123	0.667343	0.429573	0.35625	0.471429	0.00018985	73
73	GM3(d18:1/18:1)	HMDB11929	Glycosphingolipid Metabolism	1.4377	-0.443559	-0.423146	0.133944	0.112176	0.112176	0.12971	0.779123	0.667343	0.518831	0.4	0.578571	-0.00024953	443
74	Docosahexaenoic acid	HMDB0002183	Fatty Acid Oxidation and Synthesis	1.4303	0.563275	0.896283	0.136009	0.170102	0.170102	0.11079	0.779123	0.667343	0.458631	0.36875	0.571429	4.0439e-06	182
75	Alpha-Tocopherol	HMDB0001893	Vitamin E (Tocopherol) Metabolism	1.4248	-0.705816	-0.416244	0.137538	0.320805	0.320805	0.100431	0.779123	0.667343	0.411066	0.337662	0.464286	-0.0002619	449
76	Dimethyl-L-arginine	HMDB0001539	Nitric Oxide, Superoxide, Peroxide Metabolism	1.4243	0.418253	0.470631	0.137689	0.338717	0.338717	0.139077	0.779123	0.667343	0.361959	0.266234	0.457143	0.00012364	99
77	Ceramide(d18:1/24:2)		Ceramide Metabolism	1.3991	0.314018	0.318207	0.144944	0.312085	0.312085	0.189349	0.779123	0.667343	0.552895	0.471429	0.69375	6.2143e-05	136
78	Urea	HMDB0000294	Urea Cycle	1.3916	-0.475513	-0.425499	0.147166	0.212941	0.212941	0.132129	0.779123	0.667343	0.600433	0.55	0.692857	3.6929e-05	153
79	Homovanillic acid	HMDB0000118	Bioamines and Neurotransmitter Metabolism	1.3849	-0.743388	-0.552927	0.149143	0.170102	0.170102	0.107389	0.779123	0.667343	0.449892	0.425	0.467532	-0.00011322	336
80	L-Tyrosine	HMDB0000158	Tyrosine and Phenylalanine Metabolism	1.3812	0.481072	0.584934	0.150282	0.124947	0.124947	0.133338	0.779123	0.667343	0.455141	0.435065	0.492857	0.00020036	68
81	Phosphoenolpyruvic acid	HMDB0000263	Glycolysis and Gluconeogenesis Metabolism	1.3796	0.400623	0.45359	0.150741	0.170102	0.170102	0.153398	0.779123	0.667343	0.704681	0.636364	0.75625	0.00076743	18
82	Octanoylcarnitine	HMDB0000791	Fatty Acid Oxidation and Synthesis	1.3794	0.397821	0.46313	0.150815	0.181623	0.181623	0.154357	0.779123	0.667343	0.443723	0.385714	0.545455	-4.5616e-05	243
83	PI(34:0)	HMDB0009781	Phospholipid Metabolism	1.3746	0.318894	0.372828	0.152271	0.551387	0.551387	0.190664	0.779123	0.667343	0.620157	0.53125	0.692857	-0.00011024	332
84	Palmitoylethanolamide	HMDB0002100	Endocannabinoid Metabolism	1.3706	0.396304	0.450139	0.153483	0.134072	0.134072	0.156673	0.779123	0.667343	0.522673	0.478571	0.551948	2.8943e-05	161
85	Glyceric acid	HMDB0000139	Glycolysis and Gluconeogenesis Metabolism	1.3679	0.50806	0.661576	0.154306	0.138824	0.138824	0.131726	0.779123	0.667343	0.671889	0.58125	0.798701	0.00038952	36
86	PC(36:1)	HMDB0008037	Phospholipid Metabolism	1.3656	-0.431754	-0.392168	0.155036	0.193713	0.193713	0.147475	0.779123	0.667343	0.445752	0.207792	0.735714	-0.00025906	447
87	Lutein	HMDB0003233	Phytonutrients, Bioactive Botanical Metabolites	1.3536	-1.0241	0.0278536	0.158742	0.175792	0.175792	0.107021	0.779123	0.667343	0.829762	0.664286	1	0.0019014	4
88	N-Acetylglutamic acid	HMDB0001138	Urea Cycle	1.3536	0.387268	0.441941	0.158766	0.427053	0.427053	0.163321	0.779123	0.667343	0.622024	0.5	0.6875	0.00011193	105
89	Ceramide(d18:1/12:0)	HMDB0004947	Ceramide Metabolism	1.3498	-0.367595	-0.348459	0.15997	0.0229403	0.0229403	0.171481	0.779123	0.667343	0.713663	0.68125	0.771429	0.00071385	19
90	Ceramide(d18:1/22:0)	HMDB0004952	Ceramide Metabolism	1.347	0.307959	0.432601	0.160828	0.320805	0.320805	0.202535	0.779123	0.667343	0.50855	0.385714	0.575	0.00014271	92
91	FAD	HMDB0001248	Vitamin B2 (Riboflavin) Metabolism	1.3446	-0.467509	-0.37212	0.161606	0.193713	0.193713	0.144185	0.779123	0.667343	0.534876	0.266234	0.73125	0.00024429	53
92	SM(d18:1/18:1 OH)		Sphingomyelin Metabolism	1.3429	-0.4746	-0.38658	0.162144	0.199975	0.199975	0.143215	0.779123	0.667343	0.352841	0.298701	0.428571	-0.0001136	338
93	THC 18:1/24:0	HMDB0004886	Glycosphingolipid Metabolism	1.34	0.325903	0.408176	0.163077	0.255449	0.255449	0.193176	0.779123	0.667343	0.459064	0.421429	0.487013	0.00011227	104
94	Ceramide(d18:1/24:2 OH)		Ceramide Metabolism	1.3359	0.308328	0.318367	0.164381	0.406343	0.406343	0.204393	0.779123	0.667343	0.495455	0.45	0.564935	1.2224e-05	175
95	THC 18:1/16:0	HMDB0004879	Glycosphingolipid Metabolism	1.3354	0.315345	0.219309	0.164555	0.181623	0.181623	0.200161	0.779123	0.667343	0.57803	0.514286	0.694805	-0.0001083	326
96	Benzoic acid	HMDB0001870	Microbiome Metabolism	1.3254	-0.314653	-0.32971	0.167798	0.226502	0.226502	0.202531	0.779123	0.667343	0.617992	0.48125	0.814286	-0.00023279	434
97	4-Hydroxyphenyllactic acid	HMDB0000755	Microbiome Metabolism	1.3152	0.471195	0.649667	0.17114	0.181623	0.181623	0.15049	0.779123	0.667343	0.485092	0.357143	0.616883	0.00011877	103
98	Adenosine triphosphate	HMDB0000538	Purine Metabolism	1.3123	-0.316391	-0.314219	0.172111	0.320805	0.320805	0.20412	0.779123	0.667343	0.708874	0.65	0.805195	-6.303e-05	270
99	Taurodeoxycholic acid Pool	HMDB0000896	Bile Salt Metabolism	1.308	-0.401577	-0.295623	0.173562	0.240669	0.240669	0.168901	0.779123	0.667343	0.391883	0.279221	0.571429	-0.00016662	390
100	Ceramide(d18:1/26:0 OH)		Ceramide Metabolism	1.3048	0.376627	0.576129	0.174631	0.206384	0.206384	0.177887	0.779123	0.667343	0.541585	0.528571	0.564935	-1.4158e-05	208
101	Ceramide(d18:1/23:0) or Ceramide(d18:1/22:1 OH)	HMDB0000950	Ceramide Metabolism	1.3036	0.301303	0.382984	0.175013	0.459244	0.459244	0.215211	0.779123	0.667343	0.548133	0.49375	0.636364	0.00012256	100
102	Nicotinic acid	HMDB0001488	Vitamin B3 (Niacin, NAD+) Metabolism	1.3004	-0.328519	-0.308621	0.176119	0.312085	0.312085	0.19989	0.779123	0.667343	0.534253	0.454545	0.635714	-7.6866e-05	289
103	DeoxyCer(m18:1/18:0)		Deoxysphingolipids	1.2961	-0.457533	-0.334651	0.177565	0.23351	0.23351	0.157913	0.779123	0.667343	0.514746	0.45	0.58125	-6.84e-05	278
104	Selenomethionine	HMDB0003966	Nitric Oxide, Superoxide, Peroxide Metabolism	1.2957	0.391039	0.330625	0.177701	0.124947	0.124947	0.175083	0.779123	0.667343	0.361445	0.228571	0.487013	4.9021e-05	142
105	Ceramide(d18:1/25:0)	HMDB0004957	Ceramide Metabolism	1.2941	0.290638	0.251884	0.178267	0.270848	0.270848	0.224402	0.779123	0.667343	0.38355	0.35	0.45	-2.8412e-05	226
106	Taurocholic acid	HMDB0000036	Bile Salt Metabolism	1.292	-0.386571	-0.267179	0.178962	0.263071	0.263071	0.177422	0.779123	0.667343	0.620265	0.50625	0.685714	6.102e-05	137
107	N-acetylputrescine	HMDB0002064	Polyamine Metabolism	1.2909	0.32555	0.300803	0.179335	0.263071	0.263071	0.203484	0.779123	0.667343	0.566126	0.525	0.621429	-0.00024796	442
108	Allantoin	HMDB0000462	Purine Metabolism	1.2844	0.378726	0.470055	0.18159	0.357258	0.357258	0.181914	0.779123	0.667343	0.497159	0.41875	0.62987	6.7811e-06	180
109	Gamma-Aminobutyric acid	HMDB0000112	GABA, Glutamate, Arginine, Ornithine, Proline Metabolism	1.2836	0.480394	0.623344	0.181851	0.0932019	0.0932019	0.156833	0.779123	0.667343	0.500622	0.454545	0.578571	7.1335e-05	125
110	Ceramide(d18:1/22:2 OH)		Ceramide Metabolism	1.2745	0.305667	0.25561	0.185019	0.329682	0.329682	0.218406	0.78549	0.672796	0.3579	0.228571	0.475	-9.4351e-05	308
111	Isovalerylcarnitine	HMDB0000688	Branch Chain Amino Acid Metabolism	1.2464	-0.492644	-0.260214	0.195091	0.448366	0.448366	0.164911	0.79471	0.680694	0.667451	0.542857	0.753247	0.00066479	21
112	PC(30:0)	HMDB0007869	Phospholipid Metabolism	1.2442	-0.484914	-0.290228	0.195874	0.164551	0.164551	0.166738	0.79471	0.680694	0.68934	0.685714	0.694805	0.00015844	89
113	Ceramide(d18:1/16:0)	HMDB0004949	Ceramide Metabolism	1.2414	0.29277	0.323566	0.196898	0.303523	0.303523	0.23382	0.79471	0.680694	0.342776	0.207792	0.45625	-0.00011094	333
114	Shikimate-3-phosphate		Microbiome Metabolism	1.2325	-0.802815	-0.427511	0.200191	0.448366	0.448366	0.145787	0.79471	0.680694	0.475731	0.392857	0.61875	6.4269e-05	133
115	BMP(18:1/16:0)		Phospholipid Metabolism	1.2281	-0.40804	-0.301154	0.201813	0.23351	0.23351	0.187298	0.79471	0.680694	0.301488	0.26875	0.35	-9.6503e-06	199
116	Octulose-monophosphate		Pentose Phosphate, Gluconate Metabolism	1.2203	-0.744695	-0.487424	0.20477	0.193713	0.193713	0.151753	0.79471	0.680694	0.702706	0.664286	0.775	0.00027521	44
117	SM(d18:1/18:0)	HMDB0001348	Sphingomyelin Metabolism	1.2129	-0.357413	-0.383853	0.207575	0.148716	0.148716	0.207678	0.79471	0.680694	0.291531	0.0857143	0.41875	-0.00021108	420
118	8,9-Epoxyeicosatrienoic acid	HMDB0002232	Eicosanoid and Resolvin Metabolism	1.2119	0.340022	0.226356	0.207949	0.148716	0.148716	0.215085	0.79471	0.680694	0.386391	0.363636	0.414286	-4.0941e-05	241
119	PC(18:0/18:2)	HMDB0000593	Phospholipid Metabolism	1.2106	-0.377737	-0.372	0.208431	0.0967751	0.0967751	0.20106	0.79471	0.680694	0.49559	0.45625	0.55	-7.0641e-05	281
120	Hydroxyisocaproic acid	HMDB0000746	Branch Chain Amino Acid Metabolism	1.2103	0.4302	0.81871	0.208556	0.187596	0.187596	0.186853	0.79471	0.680694	0.423945	0.4	0.45625	-0.0001897	410
121	SM(d18:1/26:1 OH)		Sphingomyelin Metabolism	1.2042	-0.428171	-0.361376	0.210899	0.219646	0.219646	0.189072	0.79471	0.680694	0.552679	0.44375	0.714286	-8.4199e-05	299
122	BMP(18:1/18:1)		Phospholipid Metabolism	1.2018	0.333412	0.36815	0.21182	0.295119	0.295119	0.220648	0.79471	0.680694	0.464692	0.461039	0.46875	-5.3391e-06	194
123	PG(34:1)	HMDB0010573	Phospholipid Metabolism	1.2006	0.331515	0.397848	0.212265	0.347909	0.347909	0.221822	0.79471	0.680694	0.5727	0.521429	0.61875	0.00035633	38
124	L-Lactic acid	HMDB0000190	Glycolysis and Gluconeogenesis Metabolism	1.1981	0.348889	0.401215	0.213262	0.129447	0.129447	0.214957	0.79471	0.680694	0.54099	0.493506	0.585714	-4.8578e-05	247
125	Arginine	HMDB0000517	GABA, Glutamate, Arginine, Ornithine, Proline Metabolism	1.1977	-0.321117	-0.289023	0.213419	0.295119	0.295119	0.227625	0.79471	0.680694	0.57914	0.545455	0.60625	-0.00021755	425
126	Malondialdehyde	HMDB0006112	Nitric Oxide, Superoxide, Peroxide Metabolism	1.1888	-0.412545	-0.207101	0.21686	0.175792	0.175792	0.197249	0.79471	0.680694	0.499648	0.448052	0.54375	7.5516e-05	123
127	Xanthine	HMDB0000292	Purine Metabolism	1.1877	-0.39955	-0.269217	0.217303	0.212941	0.212941	0.200962	0.79471	0.680694	0.570942	0.532468	0.642857	0.00016917	84
128	Ceramide(d18:1/20:2)		Ceramide Metabolism	1.1822	0.303802	0.544981	0.219468	0.504205	0.504205	0.24084	0.79471	0.680694	0.454356	0.396104	0.485714	-0.00012141	343
129	DeoxydihydroCer(m18:0/24:1)		Deoxysphingolipids	1.1792	0.34969	0.411438	0.220672	0.148716	0.148716	0.219758	0.79471	0.680694	0.354464	0.3	0.40625	-1.2943e-05	204
130	13S-hydroxyoctadecadienoic acid	HMDB0004667	Eicosanoid and Resolvin Metabolism	1.1778	0.376297	0.440372	0.221226	0.143705	0.143705	0.210699	0.79471	0.680694	0.45855	0.422078	0.525	-0.00018722	409
131	Ergothioneine	HMDB0003045	Phytonutrients, Bioactive Botanical Metabolites	1.1702	-0.309904	-0.224867	0.224285	0.320805	0.320805	0.240534	0.798151	0.683641	0.543236	0.3875	0.735714	-6.1061e-05	267
132	Ceramide(d18:1/22:2)		Ceramide Metabolism	1.1582	0.269198	0.55138	0.229105	0.758944	0.758944	0.269496	0.798151	0.683641	0.701326	0.378571	0.88125	7.0918e-05	126
133	CL(18:2/18:2/18:2/16:1)	HMDB0010245	Cardiolipin Metabolism	1.1552	-0.323689	-0.32298	0.230339	0.0932019	0.0932019	0.237579	0.798151	0.683641	0.37151	0.264286	0.506494	-0.00010106	316
134	Cytidine diphosphate	HMDB0001546	Pyrimidine Metabolism	1.155	0.327489	0.367201	0.230423	0.320805	0.320805	0.235871	0.798151	0.683641	0.602381	0.428571	0.778571	3.6249e-05	155
135	SM(d18:1/20:0)	HMDB0012102	Sphingomyelin Metabolism	1.1539	-0.377155	-0.33494	0.230876	0.263071	0.263071	0.21744	0.798151	0.683641	0.463122	0.311688	0.65625	-0.00023861	440
136	Linoleylcarnitine	HMDB0006469	Fatty Acid Oxidation and Synthesis	1.1501	0.349536	0.593928	0.232438	0.247982	0.247982	0.228055	0.798151	0.683641	0.460958	0.428571	0.50625	-0.00022482	429
137	3-Phosphoglyceric acid	HMDB0000807	Glycolysis and Gluconeogenesis Metabolism	1.1449	-0.381503	-0.305945	0.23459	0.81447	0.81447	0.218852	0.799662	0.684935	0.545103	0.44375	0.727273	8.6235e-05	119
138	PG(32:2)	HMDB0010586	Phospholipid Metabolism	1.1384	0.329867	0.651973	0.237377	0.199975	0.199975	0.239546	0.802703	0.68754	0.42757	0.15	0.59375	1.4521e-05	172
139	Ceramide(d18:1/26:1 OH)		Ceramide Metabolism	1.1333	0.257283	0.149039	0.239414	0.366764	0.366764	0.284757	0.802703	0.68754	0.418804	0.328571	0.51875	-7.789e-05	292
140	Hexose Diphosphate Pool	HMDB0001058	Glycolysis and Gluconeogenesis Metabolism	1.1304	0.317345	0.346494	0.240639	0.255449	0.255449	0.247534	0.802703	0.68754	0.393398	0.257143	0.475	-5.344e-05	255
141	CL(18:2/18:2/18:2/18:2)	HMDB0010692	Cardiolipin Metabolism	1.1202	-0.294108	-0.331693	0.244985	0.303523	0.303523	0.262706	0.806923	0.691154	0.506629	0.385714	0.577922	1.1044e-05	176
142	Carbamoylphosphate	HMDB0001096	Pyrimidine Metabolism	1.1168	0.37641	0.255846	0.24644	0.255449	0.255449	0.229148	0.806923	0.691154	0.536418	0.414286	0.6625	-0.00013875	361
143	Hexose Monophosphate Pool	HMDB0001401	Glycolysis and Gluconeogenesis Metabolism	1.1115	-0.443421	-0.122515	0.248738	0.159137	0.159137	0.215179	0.806923	0.691154	0.562987	0.4	0.821429	0.00046189	31
144	Ceramide(d18:1/18:0)	HMDB0004950	Ceramide Metabolism	1.108	0.258039	0.319022	0.250242	0.575765	0.575765	0.29036	0.806923	0.691154	0.580357	0.357143	0.9625	-5.8323e-05	261
145	Citrulline	HMDB0000904	Urea Cycle	1.1047	0.342501	0.4135	0.251642	0.295119	0.295119	0.244371	0.806923	0.691154	0.531494	0.275	0.662338	4.3082e-05	149
146	L-isoleucine	HMDB0000172	Branch Chain Amino Acid Metabolism	1.1033	0.372859	0.398002	0.252271	0.143705	0.143705	0.234554	0.806923	0.691154	0.495563	0.425	0.535714	0.0002653	47
147	Butyrylcarnitine	HMDB0002013	Microbiome Metabolism	1.0959	-0.382778	-0.216625	0.255505	0.366764	0.366764	0.234132	0.811708	0.695253	0.499973	0.402597	0.56875	0.0001793	76
148	D-Glyceraldehyde 3-phosphate	HMDB0001112	Glycolysis and Gluconeogenesis Metabolism	1.0738	0.302388	0.322627	0.26533	0.295119	0.295119	0.271596	0.824503	0.706212	0.465233	0.409091	0.542857	-0.00018214	405
149	Cortisol	HMDB0000063	Cholesterol, Cortisol, Non-Gonadal Steroid Metabolism	1.0635	-0.351761	-0.25257	0.269989	0.312085	0.312085	0.254428	0.824503	0.706212	0.68428	0.614286	0.74375	0.00012936	98
150	Oleoylcarnitine	HMDB0005065	Fatty Acid Oxidation and Synthesis	1.0577	0.28642	0.259862	0.27266	0.427053	0.427053	0.285103	0.824503	0.706212	0.665422	0.578571	0.805195	-7.2279e-05	283
151	DHC(18:1/16:0)		Glycosphingolipid Metabolism	1.0539	0.231241	-0.0237313	0.274423	0.563512	0.563512	0.327054	0.824503	0.706212	0.419886	0.342857	0.46875	0.00017861	77
152	PG(36:2)	HMDB0010619	Phospholipid Metabolism	1.0466	0.272559	0.180425	0.277797	0.199975	0.199975	0.296807	0.824503	0.706212	0.580168	0.29375	0.771429	0.0003754	37
153	Methionine sulfoxide	HMDB0002005	SAM, SAH, Methionine, Cysteine, Glutathione Metabolism	1.0379	0.366203	0.722162	0.281826	0.437635	0.437635	0.258872	0.824503	0.706212	0.513014	0.422078	0.58125	6.4352e-05	132
154	Niacinamide	HMDB0001406	Vitamin B3 (Niacin, NAD+) Metabolism	1.0341	0.238278	0.304694	0.283621	0.312085	0.312085	0.325815	0.824503	0.706212	0.446916	0.2875	0.585714	2.8193e-05	162
155	L-Methionine	HMDB0000696	SAM, SAH, Methionine, Cysteine, Glutathione Metabolism	1.0337	0.353749	0.411652	0.283802	0.175792	0.175792	0.264131	0.824503	0.706212	0.506656	0.428571	0.603896	9.416e-05	114
156	L-Valine	HMDB0000883	Branch Chain Amino Acid Metabolism	1.0304	0.325264	0.366482	0.285404	0.320805	0.320805	0.275381	0.824503	0.706212	0.548512	0.471429	0.642857	9.7418e-05	111
157	DeoxyCer(m18:1/24:1)		Deoxysphingolipids	1.0299	0.341797	0.458725	0.285635	0.187596	0.187596	0.269449	0.824503	0.706212	0.587771	0.571429	0.616883	-0.00014532	365
158	Kynurenic acid	HMDB0000715	Tryptophan, Kynurenine, Serotonin, Melatonin Metabolism	1.0281	-0.326203	-0.236631	0.286458	0.312085	0.312085	0.275778	0.824503	0.706212	0.35119	0.285714	0.392857	-0.00044458	467
159	PC(16:0/18:1)	HMDB0007972	Phospholipid Metabolism	1.0273	-0.354152	-0.294374	0.286861	0.515798	0.515798	0.266324	0.824503	0.706212	0.538176	0.464286	0.64375	8.6192e-06	178
160	SM(d18:1/20:1 OH)		Sphingomyelin Metabolism	1.0258	-0.390484	-0.253171	0.287577	0.427053	0.427053	0.257023	0.824503	0.706212	0.60165	0.441558	0.757143	1.388e-05	174
161	Pimelylcarnitine	HMDB0013328	Fatty Acid Oxidation and Synthesis	1.0252	0.28843	0.274465	0.287843	0.286872	0.286872	0.294093	0.824503	0.706212	0.587311	0.471429	0.746753	-0.00023006	431
162	15-HETE	HMDB0000908	Eicosanoid and Resolvin Metabolism	1.0205	0.318056	0.493138	0.29007	0.338717	0.338717	0.281667	0.824503	0.706212	0.412581	0.33125	0.471429	0.00017804	79
163	Prostaglandin E2	HMDB0001220	Eicosanoid and Resolvin Metabolism	1.018	0.349025	0.974975	0.291265	0.386244	0.386244	0.271284	0.824503	0.706212	0.534443	0.48125	0.628571	-2.5802e-05	221
164	2-Keto-L-gluconate	HMDB0011732	Microbiome Metabolism	1.0174	0.293202	0.317588	0.291578	0.492752	0.492752	0.29414	0.824503	0.706212	0.426028	0.328571	0.487013	0.00014258	93
165	PC(36:0)	HMDB0008036	Phospholipid Metabolism	1.0143	-0.313506	-0.276265	0.293049	0.459244	0.459244	0.285718	0.824503	0.706212	0.714502	0.65	0.779221	-5.1719e-05	253
166	L-Asparagine	HMDB0000168	Amino Acid Metabolism (not otherwise covered)	1.0125	-0.344585	-0.255963	0.29394	0.448366	0.448366	0.274748	0.824503	0.706212	0.419886	0.364286	0.51875	-0.00012874	351
167	SM(d18:1/22:1)	HMDB0012104	Sphingomyelin Metabolism	1.0069	-0.273327	-0.309494	0.296642	0.23351	0.23351	0.308523	0.824503	0.706212	0.505682	0.383117	0.6625	-0.00037877	464
168	Cholesterol	HMDB0000067	Cholesterol, Cortisol, Non-Gonadal Steroid Metabolism	1.006	0.240978	0.375629	0.297088	0.828511	0.828511	0.331366	0.824503	0.706212	0.721023	0.63125	0.778571	-0.00038204	465
169	L-Aspartic acid	HMDB0006483	Bioamines and Neurotransmitter Metabolism	1.0033	-0.250031	-0.290104	0.298375	0.563512	0.563512	0.32514	0.824503	0.706212	0.333333	0.3	0.357143	3.5623e-05	156
170	Cysteamine	HMDB0002991	SAM, SAH, Methionine, Cysteine, Glutathione Metabolism	0.99249	-0.316036	-0.285929	0.303679	0.376427	0.376427	0.292375	0.834223	0.714538	0.481223	0.402597	0.6125	-0.00016147	383
171	CL(18:2/18:2/18:2/22:6)	HMDB0058815	Cardiolipin Metabolism	0.98491	0.321937	0.413575	0.307426	0.338717	0.338717	0.292837	0.839579	0.719125	0.482603	0.378571	0.55625	1.6155e-05	170
172	PC(32:1)	HMDB0007969	Phospholipid Metabolism	0.9783	-0.343636	-0.186264	0.310714	0.240669	0.240669	0.287861	0.843624	0.72259	0.541667	0.5	0.625	-0.00012356	347
173	MHC(18:1/16:0)	HMDB0004971	Glycosphingolipid Metabolism	0.96661	0.277835	0.34697	0.316594	0.255449	0.255449	0.31936	0.849922	0.727985	0.598377	0.45	0.87013	-2.6305e-05	223
174	9-Decenoylcarnitine	HMDB0013205	Fatty Acid Oxidation and Synthesis	0.9571	0.264638	0.316431	0.321425	0.47027	0.47027	0.330135	0.849922	0.727985	0.289719	0.15	0.375	-0.00012871	350
175	Dodecanoylcarnitine	HMDB0002250	Fatty Acid Oxidation and Synthesis	0.95704	0.309767	0.510683	0.321455	0.427053	0.427053	0.307971	0.849922	0.727985	0.42335	0.344156	0.507143	0.00010251	107
176	DeoxyCer(m18:1/24:0)		Deoxysphingolipids	0.95531	0.270143	0.26182	0.322341	0.170102	0.170102	0.327538	0.849922	0.727985	0.627949	0.58125	0.688312	0.00010828	106
177	Vitamin K2	HMDB0030017	Microbiome Metabolism	0.95297	-0.361326	-0.249036	0.323539	0.515798	0.515798	0.292887	0.849922	0.727985	0.547619	0.428571	0.714286	-0.00014722	368
178	PC(16:0/18:2)	HMDB0007880	Phospholipid Metabolism	0.94986	-0.316893	-0.287415	0.325135	0.270848	0.270848	0.307974	0.849922	0.727985	0.362879	0.3	0.425	-0.00011663	341
179	PC(40:6)	HMDB0008057	Phospholipid Metabolism	0.94727	-0.410845	-0.177996	0.326468	0.303523	0.303523	0.284589	0.849922	0.727985	0.659172	0.590909	0.69375	-0.00014294	362
180	Hypotaurine	HMDB0000965	Taurine, Hypotaurine Metabolism	0.94509	-0.301089	-0.249933	0.327593	0.448366	0.448366	0.316062	0.849922	0.727985	0.556629	0.506494	0.607143	-0.00025636	446
181	L-Serine	HMDB0000187	1-Carbon, Folate Metabolism	0.93935	-0.272584	-0.232614	0.330568	0.338717	0.338717	0.331818	0.852902	0.730537	0.586824	0.43125	0.779221	-6.0254e-05	264
182	Dimethylglycine	HMDB0000092	1-Carbon, Folate Metabolism	0.92464	0.356653	0.474364	0.338265	0.212941	0.212941	0.305942	0.867966	0.74344	0.632522	0.577922	0.707143	-8.3762e-05	298
183	Uric acid	HMDB0000289	Purine Metabolism	0.90864	-0.422466	-0.0819547	0.346767	0.600641	0.600641	0.299969	0.880439	0.754123	0.613636	0.55	0.662338	3.8873e-05	150
184	Adipic acid	HMDB0000448	Fatty Acid Oxidation and Synthesis	0.9084	-0.232884	-0.240744	0.346897	0.678015	0.678015	0.367943	0.880439	0.754123	0.443642	0.35625	0.538961	-0.0001807	402
185	Tetranor-PGFM		Eicosanoid and Resolvin Metabolism	0.89775	-0.276023	-0.261523	0.352629	0.459244	0.459244	0.345626	0.883221	0.756506	0.546834	0.464286	0.64375	-0.00013	352
186	Homoarginine	HMDB0000670	Polyamine Metabolism	0.89759	0.368222	0.58165	0.352717	0.613258	0.613258	0.315044	0.883221	0.756506	0.574486	0.53125	0.614286	0.0001526	90
187	PE(32:1)	HMDB0008859	Phospholipid Metabolism	0.89486	0.264736	0.384684	0.354194	0.376427	0.376427	0.3525	0.883221	0.756506	0.424702	0.38125	0.464286	-0.00025413	445
188	Methylcysteine	HMDB0002108	SAM, SAH, Methionine, Cysteine, Glutathione Metabolism	0.89235	0.472433	0.796821	0.355558	0.416622	0.416622	0.301299	0.883221	0.756506	0.83006	0.642857	0.928571	0.0009447	11
189	2-Pyrocatechuic acid	HMDB0000397	Microbiome Metabolism	0.88808	-0.261379	-0.228008	0.35788	0.563512	0.563512	0.356902	0.883569	0.756805	0.540666	0.514286	0.56875	-9.3614e-05	307
190	Ceramide(d18:1/26:0)	HMDB0004955	Ceramide Metabolism	0.87071	0.20043	0.00923272	0.367439	0.691277	0.691277	0.408093	0.883569	0.756805	0.71158	0.688312	0.725	8.7546e-05	118
191	3-Hydroxydodecanoylcarnitine	HMDB0061638	Fatty Acid Oxidation and Synthesis	0.86951	0.245629	0.188987	0.368107	0.386244	0.386244	0.373092	0.883569	0.756805	0.456006	0.378571	0.551948	-4.7322e-06	193
192	PI(38:5)	HMDB0009796	Phospholipid Metabolism	0.86758	-0.288239	-0.219851	0.369178	0.406343	0.406343	0.352413	0.883569	0.756805	0.447754	0.30625	0.558442	-9.9923e-05	314
193	SM(d18:1/22:2)		Sphingomyelin Metabolism	0.86432	0.237338	0.253534	0.370994	0.504205	0.504205	0.380326	0.883569	0.756805	0.365882	0.34375	0.38961	-0.00019586	412
194	DeoxydihydroCer(m18:0/18:0)		Deoxysphingolipids	0.864	0.237898	0.217713	0.371176	0.396217	0.396217	0.380076	0.883569	0.756805	0.569399	0.45625	0.628571	-7.863e-06	196
195	O-acetylserine	HMDB0003011	Microbiome Metabolism	0.86058	0.238919	0.215502	0.373084	0.286872	0.286872	0.380682	0.883569	0.756805	0.374026	0.25	0.564935	0.00013958	96
196	Pyruvic acid	HMDB0000243	Glycolysis and Gluconeogenesis Metabolism	0.86037	0.283388	0.418585	0.373203	0.758944	0.758944	0.357465	0.883569	0.756805	0.547998	0.528571	0.577922	-3.9112e-05	238
197	8-HETE	HMDB0004679	Eicosanoid and Resolvin Metabolism	0.85887	0.251272	0.192877	0.374046	0.376427	0.376427	0.373834	0.883569	0.756805	0.432603	0.257143	0.584416	-0.00015517	375
198	L-Glutamic acid	HMDB0000148	Bioamines and Neurotransmitter Metabolism	0.85785	-0.302701	-0.270059	0.374618	0.575765	0.575765	0.351127	0.883569	0.756805	0.313122	0.24026	0.40625	-7.298e-05	285
199	SM(d18:1/22:0)	HMDB0012103	Sphingomyelin Metabolism	0.85362	-0.247522	-0.261981	0.376994	0.338717	0.338717	0.378048	0.884705	0.757777	0.49835	0.34375	0.735714	1.0952e-05	177
200	4-Ethylphenyl sulfate		Microbiome Metabolism	0.84576	0.306241	1.97261	0.381437	0.758944	0.758944	0.3553	0.890656	0.762875	0.728626	0.678571	0.8125	0.00021654	60
201	Biotin	HMDB0000030	Vitamin B7 (Biotin) Metabolism	0.82812	0.272701	0.306538	0.391518	0.416622	0.416622	0.375854	0.898129	0.769275	0.498593	0.425	0.577922	-8.7344e-06	197
202	LysoPC(24:1)	HMDB0010406	Phospholipid Metabolism	0.82724	-0.259983	-0.191974	0.392029	0.47027	0.47027	0.382096	0.898129	0.769275	0.573052	0.415584	0.728571	2.4671e-05	164
203	Lanosterin	HMDB0001251	Cholesterol, Cortisol, Non-Gonadal Steroid Metabolism	0.82436	-0.239775	-0.123821	0.393689	0.278781	0.278781	0.394203	0.898129	0.769275	0.551245	0.442857	0.623377	-2.416e-05	218
204	Ceramide(d18:1/22:0 OH)		Ceramide Metabolism	0.82321	0.192939	0.192487	0.394355	0.772722	0.772722	0.430663	0.898129	0.769275	0.515557	0.435065	0.56875	-0.00017239	395
205	2-Methylcitric acid	HMDB0000379	Krebs Cycle	0.8167	-0.299213	-0.106992	0.398135	0.357258	0.357258	0.370958	0.898129	0.769275	0.423214	0.357143	0.5125	-0.0002637	452
206	PS(34:2)	HMDB0012358	Phospholipid Metabolism	0.80976	-0.249445	-0.158151	0.402185	0.329682	0.329682	0.394834	0.898129	0.769275	0.636282	0.545455	0.70625	0.00013641	97
207	GM3(d18:1/24:1)	HMDB0004848	Glycosphingolipid Metabolism	0.79893	0.220512	0.211307	0.408548	0.504205	0.504205	0.416673	0.898129	0.769275	0.409307	0.363636	0.464286	-0.00021591	423
208	BMP(16:0/16:0)		Phospholipid Metabolism	0.79852	0.225247	0.247081	0.408793	0.448366	0.448366	0.413654	0.898129	0.769275	0.41618	0.3375	0.521429	2.9574e-05	159
209	11-HETE	HMDB0003876	Eicosanoid and Resolvin Metabolism	0.79732	0.244003	0.373111	0.409501	0.376427	0.376427	0.40301	0.898129	0.769275	0.47868	0.45	0.525	-0.00023293	435
210	Adenosine diphosphate	HMDB0001341	Purine Metabolism	0.79699	-0.195964	-0.227531	0.409699	0.47027	0.47027	0.436783	0.898129	0.769275	0.621293	0.49375	0.727273	0.0002504	50
211	Desmosterol	HMDB0002719	Cholesterol, Cortisol, Non-Gonadal Steroid Metabolism	0.79278	0.239497	0.500858	0.412189	0.913753	0.913753	0.407406	0.898129	0.769275	0.496293	0.37013	0.6	-0.00016463	387
212	Ceramide(d18:1/20:0 OH)		Ceramide Metabolism	0.79018	0.198645	0.287762	0.413738	0.81447	0.81447	0.436867	0.898129	0.769275	0.365206	0.3125	0.454545	-0.0001519	371
213	Ceramide(d18:1/16:1 OH)		Ceramide Metabolism	0.78874	0.182412	0.117803	0.414595	0.842606	0.842606	0.452686	0.898129	0.769275	0.485308	0.278571	0.78125	-7.8866e-05	293
214	beta-Alanine	HMDB0000056	Pyrimidine Metabolism	0.78225	0.336059	2.03494	0.418471	0.613258	0.613258	0.377918	0.898129	0.769275	0.414665	0.321429	0.4875	-0.00013624	359
215	SM(d18:1/26:0)	HMDB0011698	Sphingomyelin Metabolism	0.78198	-0.232953	-0.229437	0.418628	0.427053	0.427053	0.415714	0.898129	0.769275	0.375081	0.16875	0.649351	-1.3426e-05	207
216	Choline	HMDB0000097	1-Carbon, Folate Metabolism	0.78126	0.272275	0.473911	0.419062	0.347909	0.347909	0.397239	0.898129	0.769275	0.545076	0.514286	0.5625	-0.00011553	340
217	SM(d18:1/20:2)		Sphingomyelin Metabolism	0.77554	0.195365	0.147542	0.422497	0.551387	0.551387	0.445061	0.898129	0.769275	0.445779	0.305195	0.725	-6.2358e-05	269
218	Ceramide(d18:1/22:1)	HMDB0011775	Ceramide Metabolism	0.7744	0.18799	0.274281	0.423184	0.985598	0.985598	0.452129	0.898129	0.769275	0.498728	0.471429	0.53125	-0.00010703	323
219	Glycerophosphocholine	HMDB0000086	Phospholipid Metabolism	0.77412	0.211344	0.248865	0.423351	0.416622	0.416622	0.432962	0.898129	0.769275	0.540368	0.475	0.607143	-0.00014943	370
220	PC(16:0/16:0)	HMDB0000564	Phospholipid Metabolism	0.77101	-0.274505	-0.19173	0.42523	0.347909	0.347909	0.401258	0.898129	0.769275	0.576326	0.542857	0.62987	0.00016743	85
221	Plasmalogen(20:4/p18:0)	HMDB0009412	Plasmalogen Metabolism	0.76939	-0.183932	-0.28619	0.426212	0.303523	0.303523	0.457786	0.898129	0.769275	0.373647	0.3125	0.464286	-0.00010495	319
222	PS(36:2)	HMDB0012390	Phospholipid Metabolism	0.76552	-0.242707	-0.0360896	0.428556	0.240669	0.240669	0.417621	0.898129	0.769275	0.432143	0.375	0.492857	0.00011938	102
223	Cholestenone	HMDB0000921	Cholesterol, Cortisol, Non-Gonadal Steroid Metabolism	0.76476	0.329782	0.519678	0.429018	0.376427	0.376427	0.388428	0.898129	0.769275	0.607359	0.55	0.636364	4.3127e-05	148
224	THC 18:1/18:0	HMDB0004880	Glycosphingolipid Metabolism	0.75964	0.179889	0.141935	0.4321	0.718084	0.718084	0.465177	0.898129	0.769275	0.35928	0.26875	0.409091	-0.00011396	339
225	Quinolinic Acid	HMDB0000232	Tryptophan, Kynurenine, Serotonin, Melatonin Metabolism	0.75715	-0.22992	-0.202076	0.433653	0.376427	0.376427	0.428178	0.898129	0.769275	0.496212	0.363636	0.6	6.7656e-05	130
226	Acetylcholine	HMDB0000895	Bioamines and Neurotransmitter Metabolism	0.75399	0.311545	0.55	0.435583	0.651791	0.651791	0.3984	0.898129	0.769275	0.630574	0.45	0.779221	5.8496e-05	140
227	PG(34:2)	HMDB0010645	Phospholipid Metabolism	0.7508	0.243771	0.356432	0.437548	0.187596	0.187596	0.423816	0.898129	0.769275	0.518588	0.344156	0.61875	0.00021312	62
228	Anandamide	HMDB0004080	Endocannabinoid Metabolism	0.74452	0.226789	0.336817	0.441409	0.638836	0.638836	0.435538	0.898129	0.769275	0.444237	0.324675	0.54375	4.468e-05	146
229	24,25-Epoxycholesterol		Cholesterol, Cortisol, Non-Gonadal Steroid Metabolism	0.74396	-0.234624	-0.17921	0.441752	0.406343	0.406343	0.43153	0.898129	0.769275	0.324432	0.24026	0.36875	-0.00016477	389
230	CL(18:2/18:2/16:1/16:1)	HMDB0057668	Cardiolipin Metabolism	0.7424	-0.225983	-0.195391	0.442715	0.396217	0.396217	0.436938	0.898129	0.769275	0.63263	0.6	0.6875	-0.00014476	364
231	Aldosterone	HMDB0000037	Cholesterol, Cortisol, Non-Gonadal Steroid Metabolism	0.73991	-0.207152	-0.224783	0.444256	0.427053	0.427053	0.449892	0.898129	0.769275	0.479545	0.425	0.507143	-0.00010825	325
232	Gluconic acid	HMDB0000625	Microbiome Metabolism	0.73493	0.216875	0.232114	0.447348	0.504205	0.504205	0.44564	0.900356	0.771182	0.362906	0.292857	0.40625	-8.7292e-05	301
233	6-Phosphogluconic acid	HMDB0001316	Pentose Phosphate, Gluconate Metabolism	0.72836	-0.207767	-0.177889	0.451444	0.386244	0.386244	0.45436	0.900356	0.771182	0.507684	0.448052	0.6	-0.00018703	408
234	Pregnenolone sulfate		Gonadal Steroids	0.72657	0.238799	0.398537	0.452558	0.448366	0.448366	0.437556	0.900356	0.771182	0.367532	0.3	0.471429	-2.2672e-06	190
235	L-Palmitoylcarnitine	HMDB0000222	Fatty Acid Oxidation and Synthesis	0.724	0.194968	0.155282	0.454168	0.448366	0.448366	0.465415	0.900356	0.771182	0.268804	0.266234	0.271429	-7.3207e-05	286
236	Plasmalogen(22:6/p16:0)	HMDB0009708	Plasmalogen Metabolism	0.72268	0.191843	0.0472696	0.454998	0.206384	0.206384	0.468407	0.900356	0.771182	0.477841	0.342857	0.584416	-0.00012603	349
237	11,12-Epoxyeicosatrienoic acid	HMDB0004673	Eicosanoid and Resolvin Metabolism	0.71912	0.222565	0.36035	0.457232	0.515798	0.515798	0.449396	0.900959	0.771699	0.3421	0.325	0.357143	-1.1498e-05	203
238	DL-2-Aminooctanoic acid	HMDB0000991	Fatty Acid Oxidation and Synthesis	0.71303	-0.201977	-0.170685	0.461075	0.613258	0.613258	0.464897	0.90162	0.772265	0.395319	0.363636	0.44375	-0.00021959	426
239	Orotic acid	HMDB0000226	Pyrimidine Metabolism	0.71218	0.264513	0.3531	0.46161	0.664852	0.664852	0.434184	0.90162	0.772265	0.348187	0.25974	0.478571	-0.00016665	391
240	Dodecenoylcarnitine	HMDB0013326	Fatty Acid Oxidation and Synthesis	0.7084	0.201829	0.223305	0.464006	0.427053	0.427053	0.467003	0.90162	0.772265	0.485011	0.4	0.5875	-1.3324e-05	205
241	3-Hydroxylinoleylcarnitine		Fatty Acid Oxidation and Synthesis	0.70638	0.174138	0.13206	0.46529	0.338717	0.338717	0.490237	0.90162	0.772265	0.436986	0.26875	0.535714	0.00030371	42
242	Nicotinamide riboside	HMDB0000855	Vitamin B3 (Niacin, NAD+) Metabolism	0.69904	0.215582	0.244827	0.469963	0.320805	0.320805	0.462619	0.906912	0.776798	0.418209	0.292857	0.48125	0.00018607	75
243	Nicotinamide N-oxide	HMDB0002730	Vitamin B3 (Niacin, NAD+) Metabolism	0.68712	-0.204274	-0.165476	0.477607	0.320805	0.320805	0.474884	0.912671	0.781731	0.265855	0.171429	0.363636	-0.00015866	381
244	SM(d18:1/16:1)	HMDB0029216	Sphingomyelin Metabolism	0.68392	-0.188634	-0.205583	0.479666	0.504205	0.504205	0.487053	0.912671	0.781731	0.488474	0.435065	0.542857	-3.5344e-05	237
245	PE (18:0/18:0)	HMDB0008991	Phospholipid Metabolism	0.68214	0.195755	0.144999	0.480816	0.366764	0.366764	0.482721	0.912671	0.781731	0.581791	0.514286	0.662338	-2.2789e-05	214
246	2-Octenoylcarnitine	HMDB0013324	Fatty Acid Oxidation and Synthesis	0.67337	-0.228766	-0.119699	0.486508	0.588142	0.588142	0.468377	0.912671	0.781731	0.546537	0.532468	0.557143	1.5824e-05	171
247	7-Dehydrocholesterol	HMDB0000032	Cholesterol, Cortisol, Non-Gonadal Steroid Metabolism	0.66911	0.21781	0.628806	0.489277	0.885178	0.885178	0.475787	0.912671	0.781731	0.551353	0.5125	0.628571	-0.00010889	328
248	Pseudouridine	HMDB0000767	Pyrimidine Metabolism	0.66857	0.218622	0.262256	0.489633	0.416622	0.416622	0.475646	0.912671	0.781731	0.551136	0.376623	0.6625	3.1568e-06	183
249	L-Acetylcarnitine	HMDB0000201	Fatty Acid Oxidation and Synthesis	0.66616	-0.214335	-0.184973	0.491206	0.575765	0.575765	0.479043	0.912671	0.781731	0.480114	0.337662	0.73125	-7.8982e-05	294
250	Arachidonyl carnitine	HMDB0006455	Fatty Acid Oxidation and Synthesis	0.66068	0.187629	0.117569	0.494792	0.357258	0.357258	0.498003	0.912671	0.781731	0.358036	0.192857	0.5	-2.4031e-05	216
251	9-HETE	HMDB0010222	Eicosanoid and Resolvin Metabolism	0.65231	0.186222	0.144575	0.500302	0.492752	0.492752	0.502779	0.912671	0.781731	0.588014	0.492857	0.70625	-0.00015607	379
252	Dopamine	HMDB0000073	Bioamines and Neurotransmitter Metabolism	0.65149	-0.296057	0.324649	0.500844	0.539391	0.539391	0.45921	0.912671	0.781731	0.57546	0.45625	0.685714	-1.9883e-05	213
253	SM(d18:1/16:2 OH)		Sphingomyelin Metabolism	0.64595	-0.162866	-0.215488	0.504507	0.312085	0.312085	0.524603	0.912671	0.781731	0.597673	0.5625	0.623377	0.00019303	72
254	BMP(18:1/16:1)		Phospholipid Metabolism	0.64467	0.207097	0.473708	0.50536	0.828511	0.828511	0.493539	0.912671	0.781731	0.43125	0.29375	0.571429	-9.8567e-05	313
255	Oxalic acid	HMDB0002329	Peroxisomal Metabolism	0.64027	-0.180304	-0.173659	0.508277	0.427053	0.427053	0.512502	0.912671	0.781731	0.411688	0.292208	0.492857	-6.7557e-05	277
256	Malonic acid	HMDB0000691	Fatty Acid Oxidation and Synthesis	0.64014	-0.195428	-0.170897	0.508369	0.664852	0.664852	0.50243	0.912671	0.781731	0.335038	0.26875	0.457143	-7.9523e-05	295
257	Cyclic adenosine monophosphate	HMDB0000058	Purine Metabolism	0.63556	0.249479	0.78013	0.51142	0.527527	0.527527	0.480695	0.912671	0.781731	0.294968	0.1375	0.507143	-5.0154e-05	250
258	2-Hydroxy-3-methylbutyric acid	HMDB0001072	Branch Chain Amino Acid Metabolism	0.63192	-0.22428	-0.124327	0.513852	0.448366	0.448366	0.491984	0.912671	0.781731	0.5625	0.5	0.6375	-5.2788e-05	254
259	Adipoylcarnitine	HMDB0061677	Fatty Acid Oxidation and Synthesis	0.63119	-0.238022	-0.056885	0.514338	0.338717	0.338717	0.48704	0.912671	0.781731	0.596997	0.474026	0.835714	-0.00019864	414
260	SM(d18:1/22:2 OH)		Sphingomyelin Metabolism	0.631	-0.19693	-0.17644	0.514466	0.47027	0.47027	0.505999	0.912671	0.781731	0.410146	0.36875	0.478571	-8.9745e-05	303
261	14,15-DHET	HMDB0002265	Eicosanoid and Resolvin Metabolism	0.63079	-0.188738	-0.158768	0.514603	0.416622	0.416622	0.511104	0.912671	0.781731	0.390693	0.207792	0.5	-0.00023809	439
262	Arachidonic Acid	HMDB0001043	Eicosanoid and Resolvin Metabolism	0.62734	-0.224476	-0.0406863	0.516921	0.504205	0.504205	0.494374	0.912671	0.781731	0.599405	0.571429	0.614286	-2.4464e-05	220
263	L-Tryptophan	HMDB0000929	Tryptophan, Kynurenine, Serotonin, Melatonin Metabolism	0.62718	0.181596	0.232465	0.517025	0.575765	0.575765	0.517591	0.912671	0.781731	0.502543	0.357143	0.6375	-6.5975e-05	276
264	Dehydroepiandrosterone sulfate	HMDB0001032	Cholesterol, Cortisol, Non-Gonadal Steroid Metabolism	0.62393	0.208714	0.305933	0.519209	0.504205	0.504205	0.503289	0.912671	0.781731	0.361391	0.292208	0.40625	-0.00017794	399
265	Prostaglandin D2	HMDB0001403	Eicosanoid and Resolvin Metabolism	0.62095	0.188289	0.36569	0.521211	0.718084	0.718084	0.516137	0.912671	0.781731	0.513393	0.45	0.571429	-0.00016679	392
266	L-Histidine	HMDB0000177	Histidine, Histamine, Carnosine Metabolism	0.61383	-0.253417	-0.186919	0.526021	0.638836	0.638836	0.492035	0.912671	0.781731	0.418966	0.20625	0.557143	-4.8401e-05	245
267	Purine	HMDB0001366	Purine Metabolism	0.61374	-0.705458	0.0465633	0.526085	0.638836	0.638836	0.458507	0.912671	0.781731	0.502624	0.435714	0.590909	-0.00013687	360
268	Trimethylamine-N-oxide	HMDB0000925	Microbiome Metabolism	0.61132	0.239271	1.58302	0.527723	0.899449	0.899449	0.497848	0.912671	0.781731	0.233469	0.201299	0.292857	-0.00017488	398
269	PI(40:5)	HMDB0009820	Phospholipid Metabolism	0.61109	0.140508	0.0681777	0.527881	0.870944	0.870944	0.561549	0.912671	0.781731	0.652922	0.519481	0.775	4.3877e-05	147
270	Prostaglandin J2	HMDB0002710	Eicosanoid and Resolvin Metabolism	0.60991	-0.266502	0.140488	0.528676	0.47027	0.47027	0.490901	0.912671	0.781731	0.70947	0.590909	0.8	0.00014794	91
271	PI(38:3)	HMDB0009813	Phospholipid Metabolism	0.60852	0.139273	0.0659462	0.529623	0.885178	0.885178	0.563944	0.912671	0.781731	0.52822	0.421429	0.64375	-5.0007e-05	249
272	Deoxycholic acid	HMDB0000626	Bile Salt Metabolism	0.58884	-0.166988	-0.209699	0.543072	0.481439	0.481439	0.546103	0.921797	0.789548	0.306953	0.271429	0.33125	-0.00022396	427
273	Deoxyadenosine monophosphate	HMDB0000905	Purine Metabolism	0.5839	0.194114	0.275562	0.546473	0.47027	0.47027	0.531726	0.921797	0.789548	0.412148	0.305195	0.55	-9.0393e-05	304
274	SM(d18:1/24:0)	HMDB0011697	Sphingomyelin Metabolism	0.57666	0.171416	0.223409	0.551471	0.437635	0.437635	0.548819	0.921797	0.789548	0.452192	0.318182	0.607143	3.828e-05	151
275	Cholesteryl sulfate	HMDB0000653	Cholesterol, Cortisol, Non-Gonadal Steroid Metabolism	0.57514	-0.245053	-0.0974651	0.55253	0.899449	0.899449	0.517629	0.921797	0.789548	0.344075	0.292857	0.383117	-0.00021417	422
276	L-Glutarylcarnitine	HMDB0013130	Fatty Acid Oxidation and Synthesis	0.57453	-0.206234	-0.155751	0.552946	0.664852	0.664852	0.531198	0.921797	0.789548	0.68125	0.642857	0.707143	7.0168e-05	128
277	Citric_Isocitric		Krebs Cycle	0.57062	0.410853	2.4346	0.555666	0.338717	0.338717	0.498455	0.921797	0.789548	0.548268	0.492857	0.6	-0.0001008	315
278	Chenodeoxycholic acid	HMDB0000518	Bile Salt Metabolism	0.57028	0.183126	0.242067	0.555903	0.303523	0.303523	0.544843	0.921797	0.789548	0.637392	0.538961	0.735714	0.00021261	64
279	3-Methylthiopropionic acid	HMDB0001527	SAM, SAH, Methionine, Cysteine, Glutathione Metabolism	0.56559	-0.183678	-0.0181167	0.559167	0.406343	0.406343	0.547012	0.921797	0.789548	0.530465	0.4375	0.603896	-0.0002659	453
280	14,15-Epoxy-5,8,11-eicosatrienoic acid	HMDB0004264	Eicosanoid and Resolvin Metabolism	0.56379	0.19059	0.478099	0.560417	0.718084	0.718084	0.544361	0.921797	0.789548	0.423404	0.321429	0.48125	4.9321e-05	141
281	1-Methyladenosine	HMDB0003331	Purine Metabolism	0.56045	-0.177345	-0.146652	0.562754	0.613258	0.613258	0.553319	0.921797	0.789548	0.450866	0.35	0.6	-0.00018652	407
282	MHC(18:2/16:0)		Glycosphingolipid Metabolism	0.56038	0.174198	0.232446	0.562805	0.406343	0.406343	0.555245	0.921797	0.789548	0.487906	0.4	0.532468	-3.3953e-05	235
283	PC(32:2)	HMDB0007874	Phospholipid Metabolism	0.5564	-0.174942	-0.111435	0.565586	0.678015	0.678015	0.556857	0.921797	0.789548	0.425703	0.38961	0.45	3.2499e-05	157
284	Histamine	HMDB0000870	Histidine, Histamine, Carnosine Metabolism	0.5558	0.173274	0.231559	0.566009	0.416622	0.416622	0.558178	0.921797	0.789548	0.387013	0.321429	0.45	-0.00033898	463
285	PA(18:1/18:1)	HMDB0007865	Phospholipid Metabolism	0.55308	-0.15154	-0.162821	0.567916	0.613258	0.613258	0.574976	0.921797	0.789548	0.261797	0.207143	0.325	-0.00020302	418
286	SM(d18:1/24:0 OH)		Sphingomyelin Metabolism	0.55296	0.171138	0.216975	0.568001	0.481439	0.481439	0.560965	0.921797	0.789548	0.464773	0.3125	0.61039	-2.411e-05	217
287	Neopterin	HMDB0000845	Biopterin, Neopterin, Molybdopterin Metabolism	0.55231	-0.164864	-0.148941	0.568462	0.575765	0.575765	0.565375	0.921797	0.789548	0.337689	0.18125	0.507143	-0.00016249	385
288	Pyridoxal 5-phosphate	HMDB0001491	Vitamin B6 (Pyridoxine) Metabolism	0.55229	0.169861	0.28236	0.568475	0.448366	0.448366	0.562113	0.921797	0.789548	0.391964	0.3	0.51875	-0.00019632	413
289	Aminoadipic acid	HMDB0000510	Collagen Metabolism	0.54797	-0.146823	-0.171718	0.571511	0.664852	0.664852	0.58133	0.923515	0.791019	0.340584	0.278571	0.425	-0.00016473	388
290	p-Aminobenzoic acid	HMDB0001392	Microbiome Metabolism	0.54005	-0.148828	-0.156793	0.577105	0.575765	0.575765	0.583317	0.926035	0.793178	0.536282	0.507143	0.55625	-0.0001557	377
291	SM(d18:1/24:1)	HMDB0012107	Sphingomyelin Metabolism	0.53376	0.157621	0.211855	0.581558	0.704635	0.704635	0.5797	0.926035	0.793178	0.64026	0.55	0.792857	9.4823e-05	113
292	Glycolic acid	HMDB0000115	Peroxisomal Metabolism	0.533	0.228723	0.412248	0.582098	0.828511	0.828511	0.548366	0.926035	0.793178	0.578409	0.542857	0.62987	-0.00016214	384
293	Adenosine	HMDB0000050	Purine Metabolism	0.52807	-0.143686	-0.202399	0.585606	0.47027	0.47027	0.593242	0.926035	0.793178	0.462689	0.371429	0.61039	-0.00018184	404
294	N-Acetylaspartylglutamic acid	HMDB0001067	Bioamines and Neurotransmitter Metabolism	0.52768	-0.163256	-0.111688	0.585883	0.575765	0.575765	0.579069	0.926035	0.793178	0.459037	0.38961	0.5875	-0.00023224	433
295	4-Hydroxybenzoic acid	HMDB0000500	Microbiome Metabolism	0.52741	0.150279	0.149334	0.586076	0.551387	0.551387	0.588241	0.926035	0.793178	0.604518	0.478571	0.766234	-5.4614e-05	256
296	PA(16:0/16:0)	HMDB0000674	Phospholipid Metabolism	0.52618	0.1524	0.20511	0.586952	0.691277	0.691277	0.587253	0.926035	0.793178	0.558442	0.471429	0.603896	-8.0398e-05	296
297	PS(34:1)	HMDB0012357	Phospholipid Metabolism	0.52069	-0.145461	-0.106604	0.590867	0.448366	0.448366	0.595285	0.927539	0.794466	0.514773	0.396104	0.585714	-5.6318e-05	258
298	Spermine	HMDB0001256	Polyamine Metabolism	0.51928	-0.148915	-0.0959648	0.591877	0.47027	0.47027	0.59328	0.927539	0.794466	0.333685	0.25625	0.480519	-0.0001584	380
299	Deoxyadenosine diphosphate	HMDB0001508	Purine Metabolism	0.51532	-0.150348	-0.120079	0.594714	0.481439	0.481439	0.594191	0.928339	0.795151	0.548214	0.5	0.607143	-0.00010414	318
300	Tiglylcarnitine	HMDB0002366	Branch Chain Amino Acid Metabolism	0.51302	-0.250797	0.201902	0.596363	0.928085	0.928085	0.556351	0.928339	0.795151	0.687229	0.597403	0.8	0.00024715	52
301	N-alpha-Acetylarginine	HMDB0004620	Polyamine Metabolism	0.50053	-0.162819	-0.0801751	0.605363	0.539391	0.539391	0.593957	0.937826	0.803277	0.353193	0.2875	0.421429	8.1297e-05	122
302	PE(20:4/18:1)	HMDB0009389	Phospholipid Metabolism	0.49421	-0.194431	0.0388777	0.609937	0.664852	0.664852	0.583446	0.937826	0.803277	0.715287	0.45	0.88961	0.00056753	26
303	PG(36:1)	HMDB0010604	Phospholipid Metabolism	0.4913	0.130177	0.0659823	0.612045	0.527527	0.527527	0.622351	0.937826	0.803277	0.485308	0.38125	0.607143	-0.00019295	411
304	L-Cystine	HMDB0000192	SAM, SAH, Methionine, Cysteine, Glutathione Metabolism	0.49001	0.15153	0.0420521	0.612987	0.718084	0.718084	0.606527	0.937826	0.803277	0.693182	0.575	0.764286	9.4135e-05	115
305	N-Acetyl-L-aspartic acid	HMDB0000812	Bioamines and Neurotransmitter Metabolism	0.48939	-0.158414	-0.104502	0.613439	0.504205	0.504205	0.602656	0.937826	0.803277	0.358333	0.271429	0.428571	-0.00023406	438
306	L-Proline	HMDB0000162	GABA, Glutamate, Arginine, Ornithine, Proline Metabolism	0.48689	0.149458	0.16169	0.615256	0.551387	0.551387	0.609544	0.937826	0.803277	0.373918	0.114286	0.532468	-1.7325e-05	211
307	Adenosine monophosphate	HMDB0000045	Purine Metabolism	0.47777	-0.127412	-0.109467	0.621908	0.459244	0.459244	0.631225	0.937826	0.803277	0.219453	0.175325	0.26875	-0.00018085	403
308	3-Hydroxyhexadecanoylcarnitine	HMDB0013336	Fatty Acid Oxidation and Synthesis	0.4765	-0.139451	-0.118413	0.622837	0.588142	0.588142	0.621974	0.937826	0.803277	0.556764	0.350649	0.707143	-0.00010218	317
309	Hippuric acid	HMDB0000714	Microbiome Metabolism	0.46995	0.145414	0.0608341	0.627632	0.406343	0.406343	0.621292	0.937826	0.803277	0.586499	0.514286	0.70625	-0.00011285	335
310	L-Phenylalanine	HMDB0000159	Tyrosine and Phenylalanine Metabolism	0.46995	0.139549	0.141484	0.627632	0.575765	0.575765	0.625301	0.937826	0.803277	0.361093	0.235714	0.435065	-1.126e-05	202
311	Plasmalogen(p18:0/22:6)	HMDB0011394	Plasmalogen Metabolism	0.46952	0.119509	-0.0144638	0.627948	0.295119	0.295119	0.642598	0.937826	0.803277	0.374297	0.292857	0.467532	9.9703e-05	110
312	Orotidine monophosphate	HMDB0000218	Pyrimidine Metabolism	0.46883	0.149097	0.371334	0.628458	0.870944	0.870944	0.619586	0.937826	0.803277	0.445427	0.31875	0.55	-6.0971e-05	266
313	DeoxyCer(m18:1/22:0)		Deoxysphingolipids	0.46766	0.140862	0.184275	0.629315	0.575765	0.575765	0.625583	0.937826	0.803277	0.550974	0.435065	0.642857	-0.00016087	382
314	SM(d18:1/16:0)	HMDB0010169	Sphingomyelin Metabolism	0.4633	0.109539	0.00747715	0.632524	0.985598	0.985598	0.656151	0.937826	0.803277	0.673539	0.5875	0.74026	-0.00013071	355
315	Adenine	HMDB0000034	Purine Metabolism	0.4629	-0.155547	0.00125341	0.632816	0.226502	0.226502	0.619246	0.937826	0.803277	0.562527	0.454545	0.664286	0.0001017	108
316	PC(38:5)	HMDB0007989	Phospholipid Metabolism	0.45483	-0.183378	0.0103584	0.638772	0.448366	0.448366	0.612277	0.937826	0.803277	0.381981	0.272727	0.4875	-7.702e-05	290
317	Citramalic acid	HMDB0000426	Krebs Cycle	0.4539	-0.142074	-0.092783	0.639458	0.81447	0.81447	0.632216	0.937826	0.803277	0.518534	0.45625	0.592857	-7.6476e-05	287
318	PG(36:3)	HMDB0010606	Phospholipid Metabolism	0.45297	0.106317	-0.0210311	0.640143	0.928085	0.928085	0.664261	0.937826	0.803277	0.261499	0.2	0.33125	-5.8567e-05	263
319	Guanosine	HMDB0000133	Purine Metabolism	0.45225	0.143697	0.19293	0.640677	0.664852	0.664852	0.63211	0.937826	0.803277	0.51783	0.49375	0.545455	-0.0001797	400
320	1,25-Dihydroxyvitamin D3	HMDB0001903	Vitamin D (Calciferol) Metabolism	0.44963	0.124684	0.0793018	0.642622	0.613258	0.613258	0.647257	0.937826	0.803277	0.398566	0.29375	0.492857	1.9947e-06	187
321	PI(34:2)	HMDB0009801	Phospholipid Metabolism	0.44424	0.117886	0.106597	0.646618	0.842606	0.842606	0.655917	0.940718	0.805754	0.413312	0.279221	0.535714	0.00012147	101
322	Pipecolic acid	HMDB0000070	Collagen Metabolism	0.43858	-0.145371	-0.083274	0.65083	0.448366	0.448366	0.6389	0.942272	0.807085	0.485471	0.409091	0.61875	-1.4779e-05	209
323	N-acetylserine	HMDB0002931	Microbiome Metabolism	0.43565	0.117154	0.080832	0.653007	0.47027	0.47027	0.660725	0.942272	0.807085	0.427327	0.3625	0.542857	-2.5572e-06	191
324	DeoxydihydroCer(m18:0/22:0)		Deoxysphingolipids	0.43467	-0.127087	-0.121156	0.653739	0.81447	0.81447	0.652982	0.942272	0.807085	0.361878	0.188312	0.528571	-0.00040058	466
325	4-Pyridoxic acid	HMDB0000017	Vitamin B6 (Pyridoxine) Metabolism	0.43145	0.135717	0.137834	0.656142	0.613258	0.613258	0.648732	0.942825	0.807559	0.559118	0.43125	0.681818	6.5295e-06	181
326	Cholic acid	HMDB0000619	Bile Salt Metabolism	0.42852	-0.117347	-0.117852	0.658334	0.828511	0.828511	0.664054	0.943073	0.807772	0.455465	0.392857	0.5125	-3.418e-05	236
327	Gamma-glutamyl-Alanine	HMDB0006248	Gamma-Glutamyl and other Dipeptides	0.42231	-0.163623	0.308557	0.662992	0.745243	0.745243	0.640372	0.945288	0.809668	0.319832	0.20625	0.5	-0.00018495	406
328	SM(d18:1/23:0) or SM(d18:1/22:1 OH)	HMDB0012105	Sphingomyelin Metabolism	0.418	-0.122738	-0.121971	0.666223	0.758944	0.758944	0.665076	0.945288	0.809668	0.453707	0.364286	0.58125	-6.0655e-05	265
329	20-Hydroxyeicosatetraenoic acid	HMDB0005998	Eicosanoid and Resolvin Metabolism	0.40418	0.109778	-0.00298708	0.676642	0.527527	0.527527	0.682875	0.945288	0.809668	0.691342	0.635714	0.75	-6.4703e-05	273
330	Ceramide(d18:1/20:2 OH)		Ceramide Metabolism	0.40278	0.0917847	-0.021609	0.677694	0.913753	0.913753	0.702975	0.945288	0.809668	0.378247	0.325	0.407143	-5.7738e-05	260
331	Xanthosine	HMDB0000299	Purine Metabolism	0.40027	0.106746	0.0658025	0.679598	0.956813	0.956813	0.68759	0.945288	0.809668	0.561878	0.46875	0.688312	-1.7766e-06	189
332	Ceramide(d18:1/18:2)		Ceramide Metabolism	0.39986	0.0896897	-0.10354	0.679912	0.842606	0.842606	0.706903	0.945288	0.809668	0.541098	0.454545	0.6	-0.000155	374
333	PA(18:0/16:1)	HMDB0114877	Phospholipid Metabolism	0.39967	-0.11693	-0.105208	0.680059	0.718084	0.718084	0.679259	0.945288	0.809668	0.305817	0.26875	0.35	-0.00026168	448
334	N-Acetyl-glucosamine 1-phosphate	HMDB0001367	Amino-Sugar, Galactose, & Non-Glucose Metabolism	0.39482	-0.142646	0.0906631	0.683683	0.786572	0.786572	0.666632	0.945288	0.809668	0.732359	0.636364	0.825	-3.9384e-05	239
335	Propionylcarnitine	HMDB0000824	Fatty Acid Oxidation and Synthesis	0.39079	-0.152394	0.00217015	0.686792	0.870944	0.870944	0.665153	0.945288	0.809668	0.496239	0.461039	0.521429	8.5977e-05	120
336	Ceramide(d18:1/18:1)	HMDB0011774	Ceramide Metabolism	0.38689	0.0844459	-0.111689	0.689759	0.459244	0.459244	0.719183	0.945288	0.809668	0.70625	0.428571	0.871429	0.00017345	80
337	Cytosine	HMDB0000630	Pyrimidine Metabolism	0.38634	-0.096321	-0.191722	0.690177	0.885178	0.885178	0.704717	0.945288	0.809668	0.569264	0.5	0.636364	4.8585e-05	143
338	GD3(d18:1/16:0)	HMDB0004913	Glycosphingolipid Metabolism	0.38502	0.101148	0.071441	0.691182	0.81447	0.81447	0.70037	0.945288	0.809668	0.373241	0.311688	0.414286	-2.9551e-05	229
339	Glucosamine	HMDB0001514	Amino-Sugar, Galactose, & Non-Glucose Metabolism	0.38407	0.140151	0.274363	0.69191	0.928085	0.928085	0.67459	0.945288	0.809668	0.426028	0.2625	0.558442	-0.00015433	373
340	Carnosine	HMDB0000033	Histidine, Histamine, Carnosine Metabolism	0.38295	-0.122152	0.0354444	0.692766	0.772722	0.772722	0.684923	0.945288	0.809668	0.617803	0.519481	0.721429	-0.0001215	344
341	1-Methyladenine	HMDB0011599	Purine Metabolism	0.37876	0.162124	0.68409	0.695959	0.651791	0.651791	0.669955	0.945288	0.809668	0.415368	0.25	0.538961	-7.6492e-05	288
342	PI(38:4)	HMDB0009793	Phospholipid Metabolism	0.37633	0.0793692	-0.101267	0.697821	0.504205	0.504205	0.730561	0.945288	0.809668	0.488799	0.3625	0.603896	-6.9188e-06	195
343	PC(20:5/P-16:0)	HMDB0011222	Plasmalogen Metabolism	0.37344	-0.133067	-0.0130625	0.700032	0.718084	0.718084	0.684614	0.945288	0.809668	0.36737	0.3125	0.461039	-0.00010591	320
344	Cinnamoylglycine	HMDB0011621	Tyrosine and Phenylalanine Metabolism	0.36907	0.118858	0.195678	0.703373	0.575765	0.575765	0.695053	0.945288	0.809668	0.25349	0.2	0.28125	-5.7001e-05	259
345	SM(d18:1/20:0 OH)		Sphingomyelin Metabolism	0.36565	0.106325	0.0878301	0.705997	0.731622	0.731622	0.705739	0.945288	0.809668	0.599324	0.542857	0.636364	-0.00017058	394
346	LysoPC(16:0)	HMDB0010382	Phospholipid Metabolism	0.36301	0.129074	0.202505	0.708026	0.181623	0.181623	0.693104	0.945288	0.809668	0.545373	0.487013	0.642857	0.00010085	109
347	Uridine 5-monophosphate	HMDB0000288	Pyrimidine Metabolism	0.36146	-0.104613	-0.0707573	0.709219	0.704635	0.704635	0.70935	0.945288	0.809668	0.459659	0.435714	0.487013	-0.00029797	460
348	Ceramide(d18:1/18:1 OH)		Ceramide Metabolism	0.36134	0.0804412	-0.106523	0.709315	0.94244	0.94244	0.734827	0.945288	0.809668	0.352056	0.275	0.45	-0.00016373	386
349	SM(d18:1/16:1 OH)	HMDB0013463	Sphingomyelin Metabolism	0.36088	0.0833989	-0.0299373	0.709664	0.956813	0.956813	0.731116	0.945288	0.809668	0.497538	0.45625	0.542857	6.2549e-05	135
350	Homocitrulline	HMDB0000679	Polyamine Metabolism	0.36009	-0.106049	-0.084441	0.710274	0.492752	0.492752	0.708973	0.945288	0.809668	0.532603	0.37013	0.621429	-7.243e-05	284
351	GM3(d18:1/16:0)	HMDB0004844	Glycosphingolipid Metabolism	0.35835	0.0943107	0.0440012	0.71161	0.842606	0.842606	0.720058	0.945288	0.809668	0.38796	0.29375	0.5	9.5074e-05	112
352	1-Methylnicotinamide	HMDB0000699	Vitamin B3 (Niacin, NAD+) Metabolism	0.34924	0.112367	0.215196	0.71864	0.347909	0.347909	0.710757	0.945288	0.809668	0.37224	0.2875	0.478571	-0.00022471	428
353	Inosine	HMDB0000195	Purine Metabolism	0.34881	0.151009	1.62522	0.718968	0.664852	0.664852	0.694187	0.945288	0.809668	0.66967	0.61875	0.721429	-1.0174e-05	201
354	5-HETE	HMDB0011134	Eicosanoid and Resolvin Metabolism	0.34376	0.0973053	-0.0766689	0.722873	0.772722	0.772722	0.72478	0.945288	0.809668	0.672917	0.585714	0.71875	-0.00019982	415
355	Taurine	HMDB0000251	Taurine, Hypotaurine Metabolism	0.34294	0.0961832	0.0949881	0.723507	0.828511	0.828511	0.726167	0.945288	0.809668	0.520455	0.350649	0.625	-0.00027358	457
356	PG(32:1)	HMDB0010585	Phospholipid Metabolism	0.34231	0.10666	0.369623	0.723998	0.899449	0.899449	0.718515	0.945288	0.809668	0.432062	0.321429	0.493506	-0.00012442	348
357	Myristoylcarnitine	HMDB0005066	Fatty Acid Oxidation and Synthesis	0.34225	0.0962836	0.124421	0.724045	0.786572	0.786572	0.726447	0.945288	0.809668	0.441964	0.36875	0.5	-0.00013183	356
358	Octadecanoylcarnitine	HMDB0000848	Fatty Acid Oxidation and Synthesis	0.33863	0.0996323	0.131549	0.726845	0.772722	0.772722	0.725673	0.945288	0.809668	0.389881	0.35	0.4625	-0.00013047	354
359	Allantoic acid	HMDB0001209	Purine Metabolism	0.33687	0.101825	0.14492	0.728217	0.928085	0.928085	0.725012	0.945288	0.809668	0.417749	0.35	0.507143	-0.0001072	324
360	Alpha-ketoisovaleric acid	HMDB0000019	Branch Chain Amino Acid Metabolism	0.33624	0.1018	0.134179	0.728702	0.718084	0.718084	0.725383	0.945288	0.809668	0.435985	0.331169	0.5625	-1.3373e-05	206
361	5-Methylthioadenosine	HMDB0001173	Polyamine Metabolism	0.33015	-0.141283	0.285914	0.73343	0.928085	0.928085	0.710291	0.948786	0.812664	0.595319	0.49375	0.649351	-0.0001439	363
362	Cytidine triphosphate	HMDB0000082	Pyrimidine Metabolism	0.32381	0.0833484	0.0362786	0.738364	0.913753	0.913753	0.747963	0.952531	0.815872	0.429708	0.378571	0.4625	-4.8476e-05	246
363	24,25-Dihydrolanosterol	HMDB0006839	Cholesterol, Cortisol, Non-Gonadal Steroid Metabolism	0.31572	0.0998712	0.135676	0.74468	0.772722	0.772722	0.738555	0.957022	0.819719	0.309361	0.25	0.415584	-6.5491e-05	275
364	L-Kynurenine	HMDB0000684	Tryptophan, Kynurenine, Serotonin, Melatonin Metabolism	0.3141	-0.105634	-0.031565	0.745944	0.928085	0.928085	0.735995	0.957022	0.819719	0.424973	0.34375	0.545455	-0.00014605	367
365	GM3(d18:1/16:1)		Glycosphingolipid Metabolism	0.29769	-0.0869867	-0.0890261	0.758806	0.928085	0.928085	0.758212	0.959458	0.821806	0.223593	0.0779221	0.3	-0.000135	357
366	PA(16:1/18:1)	HMDB0007860	Phospholipid Metabolism	0.29251	0.0813916	0.0864119	0.762885	0.971201	0.971201	0.765731	0.959458	0.821806	0.611418	0.492857	0.7375	-0.00026857	455
367	Guanosine monophosphate	HMDB0001397	Purine Metabolism	0.28532	0.0865817	0.188552	0.768548	0.758944	0.758944	0.765513	0.959458	0.821806	0.357197	0.2625	0.409091	-0.00029634	459
368	PI(36:4)	HMDB0009899	Phospholipid Metabolism	0.28465	0.0783689	0.128329	0.769078	0.856752	0.856752	0.772602	0.959458	0.821806	0.596726	0.507143	0.714286	-0.00010991	331
369	Fumaric acid	HMDB0000134	Krebs Cycle	0.28228	0.105795	0.282354	0.770945	0.94244	0.94244	0.756404	0.959458	0.821806	0.512365	0.492857	0.53125	-4.7773e-05	244
370	Azelaic acid	HMDB0000784	Nitric Oxide, Superoxide, Peroxide Metabolism	0.28055	0.0547768	-0.261983	0.772313	0.199975	0.199975	0.804558	0.959458	0.821806	0.561905	0.485714	0.7	8.3873e-05	121
371	Glucaric acid	HMDB0000663	Pentose Phosphate, Gluconate Metabolism	0.27893	-0.0892461	0.0370042	0.773588	0.718084	0.718084	0.767431	0.959458	0.821806	0.479464	0.428571	0.53125	-9.7411e-05	311
372	Ceramide(d18:1/20:1)		Ceramide Metabolism	0.2788	0.0694722	0.123679	0.773697	0.800489	0.800489	0.784534	0.959458	0.821806	0.719886	0.448052	0.892857	1.9696e-05	166
373	Homogentisic acid	HMDB0000130	Tyrosine and Phenylalanine Metabolism	0.277	-0.0671298	-0.1006	0.775119	0.515798	0.515798	0.788078	0.959458	0.821806	0.509145	0.328571	0.636364	8.9587e-05	116
374	N-Acetylornithine	HMDB0003357	GABA, Glutamate, Arginine, Ornithine, Proline Metabolism	0.27302	0.0808492	0.0440028	0.778269	0.312085	0.312085	0.776861	0.959458	0.821806	0.591477	0.492857	0.675325	-0.00010833	327
375	Ureidopropionic acid	HMDB0000026	Pyrimidine Metabolism	0.27261	0.0898036	0.195019	0.77859	0.638836	0.638836	0.770934	0.959458	0.821806	0.651596	0.461039	0.75	3.685e-05	154
376	Succinic acid	HMDB0000254	Krebs Cycle	0.26879	0.0790798	0.0885194	0.781616	0.956813	0.956813	0.780633	0.959458	0.821806	0.494264	0.464286	0.525	6.0712e-05	138
377	Hypoxanthine	HMDB0000157	Purine Metabolism	0.26772	-0.113816	0.400516	0.782461	0.786572	0.786572	0.763504	0.959458	0.821806	0.55349	0.48125	0.614286	-1.6464e-05	210
378	Inosine monophosphate	HMDB0000175	Purine Metabolism	0.2677	-0.0739541	-0.0189089	0.782479	0.885178	0.885178	0.785573	0.959458	0.821806	0.582062	0.493506	0.73125	4.6931e-05	145
379	Ceramide(d18:1/16:2 OH)		Ceramide Metabolism	0.26711	0.0628249	-0.0844146	0.782949	0.842606	0.842606	0.797811	0.959458	0.821806	0.587716	0.464286	0.6625	-3.1785e-05	232
380	Myoinositol	HMDB0000211	Amino-Sugar, Galactose, & Non-Glucose Metabolism	0.26515	-0.0719856	-0.0928287	0.784502	0.842606	0.842606	0.788738	0.959458	0.821806	0.290639	0.0928571	0.441558	-0.00010985	330
381	Ornithine	HMDB0000214	Urea Cycle	0.26511	0.0887176	0.268904	0.784535	0.651791	0.651791	0.776243	0.959458	0.821806	0.540233	0.480519	0.571429	3.7704e-05	152
382	2-Hydroxyglutarate	HMDB0059655	Krebs Cycle	0.26468	-0.0844544	-0.0405487	0.784878	0.81447	0.81447	0.779156	0.959458	0.821806	0.412635	0.29375	0.6	-7.7293e-05	291
383	1-Methylhistidine	HMDB0000001	Histidine, Histamine, Carnosine Metabolism	0.25998	0.067184	-0.0153798	0.788607	0.638836	0.638836	0.796144	0.959458	0.821806	0.630276	0.514286	0.707792	-2.3639e-05	215
384	Lipoic acid	HMDB0001451	Nitric Oxide, Superoxide, Peroxide Metabolism	0.2562	-0.0813842	0.0224687	0.791609	0.928085	0.928085	0.786296	0.959458	0.821806	0.465639	0.4	0.584416	-0.0001705	393
385	2-Ketobutyric acid	HMDB0000005	SAM, SAH, Methionine, Cysteine, Glutathione Metabolism	0.25607	-0.0641532	-0.0846137	0.791717	0.47027	0.47027	0.801331	0.959458	0.821806	0.603111	0.54375	0.635714	0.00027137	46
386	Gluconolactone	HMDB0000150	Pentose Phosphate, Gluconate Metabolism	0.25356	0.103155	0.238618	0.793708	0.448366	0.448366	0.777259	0.959458	0.821806	0.680682	0.5875	0.785714	-0.00012191	345
387	Hydroxyproline	HMDB0000725	Collagen Metabolism	0.24659	0.0733907	0.0748502	0.799259	0.772722	0.772722	0.797683	0.959458	0.821806	0.525541	0.448052	0.678571	-0.00023391	437
388	SM(d18:1/25:0) or SM(d18:1/24:1 OH)		Sphingomyelin Metabolism	0.24599	-0.0694648	-0.0742403	0.799737	0.842606	0.842606	0.801244	0.959458	0.821806	0.716288	0.628571	0.8125	6.0251e-05	139
389	Inosine diphosphate	HMDB0003335	Purine Metabolism	0.24449	0.0697237	0.056446	0.800936	0.638836	0.638836	0.801844	0.959458	0.821806	0.518994	0.3875	0.590909	-0.00026953	456
390	3-methylphenylacetic acid	HMDB0002222	Microbiome Metabolism	0.24205	-0.0718203	-0.0539628	0.802884	0.678015	0.678015	0.801504	0.959458	0.821806	0.405925	0.39375	0.421429	-0.00011118	334
391	Creatinine	HMDB0000562	SAM, SAH, Methionine, Cysteine, Glutathione Metabolism	0.24151	0.0705999	0.0859068	0.803315	0.828511	0.828511	0.802779	0.959458	0.821806	0.41507	0.324675	0.464286	-0.00015365	372
392	BMP(18:1/18:2)		Phospholipid Metabolism	0.22994	0.0715903	0.118281	0.812563	0.956813	0.956813	0.808749	0.968027	0.829145	0.313393	0.192857	0.428571	2.6261e-05	163
393	PC(16:0/22:6)	HMDB0007991	Phospholipid Metabolism	0.22577	-0.0909998	0.115737	0.815899	0.638836	0.638836	0.801447	0.969528	0.830431	0.444291	0.233766	0.592857	-0.00030854	461
394	Eicosapentaenoic acid	HMDB0001999	Eicosanoid and Resolvin Metabolism	0.2089	0.0713176	0.502755	0.82944	0.971201	0.971201	0.821977	0.969832	0.830691	0.506656	0.242857	0.88961	-0.00027597	458
395	PA(18:0/18:1)	HMDB0114901	Phospholipid Metabolism	0.20495	-0.0535166	-0.110297	0.83262	0.638836	0.638836	0.838041	0.969832	0.830691	0.351677	0.221429	0.4375	-0.00026222	450
396	Lysine_Glutamine		Collagen Metabolism	0.20163	0.0674421	0.284716	0.835297	0.575765	0.575765	0.828892	0.969832	0.830691	0.614394	0.532468	0.775	0.00016118	88
397	Methylsuccinic Acid	HMDB0001844	Fatty Acid Oxidation and Synthesis	0.20119	0.0487488	-0.00881301	0.835646	0.81447	0.81447	0.845211	0.969832	0.830691	0.606872	0.564286	0.668831	6.988e-05	129
398	Sebacic acid	HMDB0000792	Fatty Acid Oxidation and Synthesis	0.19708	-0.0819715	0.0300623	0.838963	0.731622	0.731622	0.825337	0.969832	0.830691	0.613636	0.590909	0.65	-5.0402e-05	251
399	MHPG-sulfate	HMDB0003332	Bioamines and Neurotransmitter Metabolism	0.193	-0.0395021	-0.256788	0.842254	0.124947	0.124947	0.861705	0.969832	0.830691	0.443506	0.409091	0.471429	-0.00020675	419
400	Ceramide(d18:1/18:2 OH)		Ceramide Metabolism	0.19285	-0.048742	-0.128044	0.842377	0.575765	0.575765	0.849221	0.969832	0.830691	0.512175	0.331169	0.642857	0.00030747	41
401	DeoxydihydroCer(m18:0/16:0)		Deoxysphingolipids	0.19051	0.0487117	-0.0162581	0.84426	0.899449	0.899449	0.850409	0.969832	0.830691	0.363636	0.292857	0.448052	-0.00012306	346
402	12-HETE	HMDB0006111	Eicosanoid and Resolvin Metabolism	0.19047	-0.060883	0.14394	0.844296	0.81447	0.81447	0.840014	0.969832	0.830691	0.308712	0.2	0.363636	-2.6219e-05	222
403	3-Hydroxy-cis-5-tetradecenoylcarnitine	HMDB0013330	Fatty Acid Oxidation and Synthesis	0.18922	-0.067565	0.0970273	0.845308	0.772722	0.772722	0.836912	0.969832	0.830691	0.437608	0.414286	0.461039	-0.0002161	424
404	cis-aconitic acid	HMDB0000072	Krebs Cycle	0.1866	0.0501446	0.0239129	0.847418	0.94244	0.94244	0.850932	0.969832	0.830691	0.459172	0.376623	0.54375	-0.000107	322
405	Ceramide(d18:1/16:0 OH)		Ceramide Metabolism	0.18567	0.0409794	-0.152531	0.848169	0.575765	0.575765	0.862318	0.969832	0.830691	0.546185	0.480519	0.614286	-9.7039e-05	310
406	N-methylphenethylamine		Bioamines and Neurotransmitter Metabolism	0.18149	0.0550798	0.0797365	0.851551	0.704635	0.704635	0.84954	0.969832	0.830691	0.347646	0.168831	0.492857	-0.00023124	432
407	Uracil	HMDB0000300	Pyrimidine Metabolism	0.17839	-0.0573136	0.0935257	0.854062	0.745243	0.745243	0.849845	0.969832	0.830691	0.578923	0.55625	0.623377	2.0854e-06	186
408	Hexose Pool	HMDB0000122	Glycolysis and Gluconeogenesis Metabolism	0.17485	-0.099604	0.19367	0.856921	0.731622	0.731622	0.838549	0.969832	0.830691	0.641477	0.532468	0.70625	-0.00025051	444
409	SM(d18:1/16:0 OH)		Sphingomyelin Metabolism	0.17233	-0.0523034	-0.0240705	0.858967	0.985598	0.985598	0.857049	0.969832	0.830691	0.576596	0.528571	0.66875	-0.00015587	378
410	SM(d18:1/22:0 OH)		Sphingomyelin Metabolism	0.17191	0.0511714	0.0663303	0.859305	0.971201	0.971201	0.858166	0.969832	0.830691	0.460444	0.3125	0.542857	-9.7675e-05	312
411	Phenyllactic acid	HMDB0000779	Microbiome Metabolism	0.17117	0.0589127	0.204733	0.859902	0.94244	0.94244	0.853462	0.969832	0.830691	0.502597	0.4	0.636364	-0.00021342	421
412	Ketoleucine	HMDB0000695	Branch Chain Amino Acid Metabolism	0.16925	-0.0458166	-0.074094	0.861462	0.625991	0.625991	0.864329	0.969832	0.830691	0.53612	0.41875	0.603896	-9.6003e-05	309
413	BMP(18:1/18:0)		Phospholipid Metabolism	0.1681	0.042837	-0.01969	0.862394	0.913753	0.913753	0.867994	0.969832	0.830691	0.313312	0.214286	0.375	2.5204e-06	184
414	Ceramide(d18:1/18:0 OH)		Ceramide Metabolism	0.16317	-0.0358246	-0.253952	0.866392	0.366764	0.366764	0.879139	0.969832	0.830691	0.53915	0.441558	0.607143	-4.0073e-05	240
415	Ceramide(d18:1/16:1)		Ceramide Metabolism	0.16099	-0.0381234	-0.185609	0.86816	0.515798	0.515798	0.876957	0.969832	0.830691	0.43539	0.331169	0.575	-2.4297e-05	219
416	3-Hydroxyisovaleryl Carnitine		Branch Chain Amino Acid Metabolism	0.15798	0.0740809	0.3437	0.870604	0.718084	0.718084	0.857079	0.969832	0.830691	0.660038	0.636364	0.7	0.00016959	83
417	Deoxythymidine diphosphate	HMDB0001274	Pyrimidine Metabolism	0.15574	-0.0459529	-0.043927	0.872424	0.758944	0.758944	0.87171	0.969832	0.830691	0.485985	0.371429	0.6125	3.1782e-05	158
418	PE(32:2)	HMDB0008957	Phospholipid Metabolism	0.14726	-0.0461364	0.037934	0.879315	0.899449	0.899449	0.876615	0.969832	0.830691	0.452733	0.409091	0.50625	-0.00026715	454
419	4-Hydroxyphenylpyruvic acid	HMDB0000707	Microbiome Metabolism	0.14466	0.0867054	0.537369	0.881433	0.651791	0.651791	0.865537	0.969832	0.830691	0.658225	0.467532	0.757143	7.3135e-05	124
420	CL(18:2/18:2/18:2/20:4)	HMDB0058812	Cardiolipin Metabolism	0.14294	0.0425028	0.0273342	0.882836	0.758944	0.758944	0.881915	0.969832	0.830691	0.382143	0.225	0.564286	-2.8404e-05	225
421	2,3-Diphosphoglyceric acid	HMDB0001294	Glycolysis and Gluconeogenesis Metabolism	0.14214	0.0498793	0.204234	0.883486	0.638836	0.638836	0.877579	0.969832	0.830691	0.468615	0.371429	0.584416	1.4156e-05	173
422	Riboflavin	HMDB0000244	Vitamin B2 (Riboflavin) Metabolism	0.13919	-0.0604082	0.315942	0.885885	0.504205	0.504205	0.87531	0.969832	0.830691	0.747944	0.675	0.811688	0.00014244	94
423	Ribose 5-phosphate	HMDB0001548	Pentose Phosphate, Gluconate Metabolism	0.13804	-0.0328164	-0.0642426	0.886825	0.396217	0.396217	0.894226	0.969832	0.830691	0.683144	0.53125	0.818182	0.0004583	32
424	LysoPC(18:0)	HMDB0010384	Phospholipid Metabolism	0.13366	-0.0358665	-0.0829062	0.890388	0.856752	0.856752	0.89297	0.969832	0.830691	0.437716	0.285714	0.564935	-0.00020093	417
425	Deoxyguanosine	HMDB0000085	Purine Metabolism	0.12787	0.0316976	-0.12899	0.895114	0.303523	0.303523	0.900399	0.969832	0.830691	0.512202	0.414286	0.69375	1.77e-05	168
426	AICAR	HMDB0003192	Purine Metabolism	0.12651	0.0389098	0.00238648	0.89622	0.492752	0.492752	0.894414	0.969832	0.830691	0.652679	0.571429	0.74375	1.6237e-05	169
427	Glutamine	HMDB0000641	Bioamines and Neurotransmitter Metabolism	0.12572	0.0460257	0.374783	0.896865	0.563512	0.563512	0.890649	0.969832	0.830691	0.730276	0.664286	0.81875	0.00017343	81
428	Plasmalogen(p16:0/20:4)	HMDB0011352	Plasmalogen Metabolism	0.12066	-0.0301301	-0.112257	0.900994	0.800489	0.800489	0.905732	0.969832	0.830691	0.545319	0.34375	0.714286	-8.4266e-05	300
429	Tetranor-PGEM		Eicosanoid and Resolvin Metabolism	0.11828	-0.0405797	0.00243417	0.902935	0.885178	0.885178	0.898517	0.969832	0.830691	0.42711	0.364286	0.4625	-0.00014744	369
430	Dehydroascorbic acid	HMDB0001264	Vitamin C (Ascorbate) Metabolism	0.11739	-0.0324096	-0.0381042	0.903665	0.539391	0.539391	0.90506	0.969832	0.830691	0.521266	0.4125	0.735714	-0.0001063	321
431	11,12-DiHETrE	HMDB0002314	Eicosanoid and Resolvin Metabolism	0.11734	0.0373761	0.0893379	0.903708	0.800489	0.800489	0.901119	0.969832	0.830691	0.342397	0.26875	0.485714	-0.00014565	366
432	Retinol	HMDB0000305	Vitamin A (Retinol), Carotenoid Metabolism	0.115	-0.0477645	0.125796	0.905616	0.928085	0.928085	0.897564	0.969832	0.830691	0.596456	0.40625	0.857143	-9.3266e-05	306
433	Hexanoylcarnitine	HMDB0000705	Fatty Acid Oxidation and Synthesis	0.11474	-0.0369189	0.0944123	0.905831	0.870944	0.870944	0.90305	0.969832	0.830691	0.375108	0.314286	0.461039	-0.00020019	416
434	Acetoacetic acid	HMDB0000060	Ketone Body Metabolism	0.1133	-0.0282395	-0.0454639	0.907007	0.563512	0.563512	0.911519	0.969832	0.830691	0.494156	0.428571	0.603896	-0.00013027	353
435	Pantothenic acid	HMDB0000210	Vitamin B5 (Pantothenate, CoA) Metabolism	0.11311	0.0352156	0.149673	0.907163	0.406343	0.406343	0.905234	0.969832	0.830691	0.584551	0.40625	0.883117	0.0001623	87
436	Cysteine-S-sulfate	HMDB0000731	SAM, SAH, Methionine, Cysteine, Glutathione Metabolism	0.1109	0.0353741	0.0791978	0.908968	0.758944	0.758944	0.906485	0.969832	0.830691	0.469589	0.375	0.590909	-3.152e-05	231
437	SM(d18:1/26:2 OH)		Sphingomyelin Metabolism	0.10351	0.0300959	0.00823158	0.915013	0.600641	0.600641	0.914898	0.969832	0.830691	0.488312	0.471429	0.5	-0.00017993	401
438	PC(22:6/P-18:0)	HMDB0008752	Plasmalogen Metabolism	0.10009	-0.0345288	0.0579384	0.91781	0.745243	0.745243	0.913954	0.969832	0.830691	0.484253	0.3125	0.597403	-0.00023341	436
439	PA(16:0/16:1)	HMDB0114855	Phospholipid Metabolism	0.09976	-0.0365703	0.179752	0.91808	0.913753	0.913753	0.913106	0.969832	0.830691	0.557657	0.464286	0.64375	-8.1643e-05	297
440	3-Hydroxyhexadecenoylcarnitine	HMDB0013333	Fatty Acid Oxidation and Synthesis	0.099579	0.0273205	-0.0222379	0.918227	0.885178	0.885178	0.919573	0.969832	0.830691	0.480817	0.39375	0.535714	-0.00026286	451
441	Lathosterol	HMDB0001170	Cholesterol, Cortisol, Non-Gonadal Steroid Metabolism	0.098832	-0.0283166	-0.02827	0.91884	0.913753	0.913753	0.919086	0.969832	0.830691	0.241044	0.10625	0.428571	-6.5255e-05	274
442	Glycine	HMDB0000123	1-Carbon, Folate Metabolism	0.09755	0.0334568	0.101846	0.919888	0.704635	0.704635	0.91624	0.969832	0.830691	0.619616	0.55625	0.685714	1.9101e-05	167
443	Xanthosine monophosphate	HMDB0001554	Purine Metabolism	0.097425	-0.0309937	0.0728904	0.91999	0.94244	0.94244	0.917862	0.969832	0.830691	0.583658	0.525974	0.65	-0.00024519	441
444	PC(20:4/P-16:0)	HMDB0011220	Plasmalogen Metabolism	0.093622	-0.0249608	-0.0589283	0.923104	0.81447	0.81447	0.92508	0.970922	0.831625	0.528544	0.41875	0.616883	6.6299e-05	131
445	3-Hydroxyhexanoylcarnitine	HMDB0013131	Fatty Acid Oxidation and Synthesis	0.090476	-0.0318053	0.162379	0.925681	0.913753	0.913753	0.921863	0.971445	0.832073	0.435579	0.298701	0.514286	-6.2322e-05	268
446	DeoxyCer(m18:1/16:0)		Deoxysphingolipids	0.086636	-0.0259398	0.06411	0.928827	0.745243	0.745243	0.928121	0.971473	0.832097	0.426975	0.35625	0.467532	4.7601e-05	144
447	Sphingosine 1-phosphate	HMDB0000277	Sphingomyelin Metabolism	0.085365	0.0229737	-0.0517392	0.929868	0.94244	0.94244	0.931457	0.971473	0.832097	0.63263	0.535714	0.824675	-3.3136e-05	234
448	Androsterone sulfate	HMDB0002759	Cholesterol, Cortisol, Non-Gonadal Steroid Metabolism	0.080562	0.0292107	0.260378	0.933805	0.842606	0.842606	0.929939	0.973408	0.833754	0.482359	0.422078	0.575	-0.0001741	397
449	SM(d18:1/24:2 OH)		Sphingomyelin Metabolism	0.072979	0.021552	0.0259225	0.940023	0.885178	0.885178	0.939666	0.975327	0.835398	0.511012	0.428571	0.56875	-0.00017381	396
450	Alanine	HMDB0000161	Amino Acid Metabolism (not otherwise covered)	0.072976	0.023963	0.0462707	0.940026	0.704635	0.704635	0.937934	0.975327	0.835398	0.334957	0.225	0.435714	-9.2847e-05	305
451	Glyoxylic acid	HMDB0000119	Peroxisomal Metabolism	0.070679	-0.033944	0.23732	0.941911	0.745243	0.745243	0.935584	0.975327	0.835398	0.529383	0.493506	0.557143	-8.735e-05	302
452	DHC(18:1/22:0)		Glycosphingolipid Metabolism	0.059574	0.0187162	0.121526	0.951028	0.956813	0.956813	0.949884	0.979546	0.839011	0.397538	0.350649	0.435714	-5.5749e-05	257
453	2-Deoxyguanosine 5-monophosphate	HMDB0001044	Purine Metabolism	0.056714	-0.0154329	-0.0387172	0.953374	0.885178	0.885178	0.954264	0.979546	0.839011	0.490233	0.3	0.61875	8.5723e-06	179
454	Malic acid	HMDB0000744	Krebs Cycle	0.056028	0.0180039	0.0978102	0.953937	0.94244	0.94244	0.952586	0.979546	0.839011	0.628869	0.5	0.742857	-5.0444e-05	252
455	Tryptophol	HMDB0003447	Microbiome Metabolism	0.053325	0.0190411	0.182169	0.956158	0.800489	0.800489	0.953743	0.979546	0.839011	0.475379	0.4125	0.578571	-0.00011347	337
456	Malonylcarnitine	HMDB0002095	Fatty Acid Oxidation and Synthesis	0.052941	-0.0159664	-0.0322454	0.956473	0.664852	0.664852	0.95595	0.979546	0.839011	0.546753	0.4	0.642857	-6.4268e-05	272
457	CL(18:2/18:1/18:1/20:4)	HMDB0057992	Cardiolipin Metabolism	0.046514	-0.0136619	-0.00421217	0.961753	1	1	0.961585	0.981641	0.840806	0.525866	0.457143	0.575	-1.9274e-05	212
458	Vitamin D3	HMDB0000876	Vitamin D (Calciferol) Metabolism	0.045333	-0.0111073	-0.0969476	0.962723	0.971201	0.971201	0.964763	0.981641	0.840806	0.432143	0.35	0.571429	-3.1887e-05	233
459	Suberylcarnitine		Fatty Acid Oxidation and Synthesis	0.028568	-0.0092343	0.112592	0.976504	0.758944	0.758944	0.975778	0.989609	0.847631	0.501353	0.378571	0.6125	-0.00022819	430
460	S-Adenosylhomocysteine	HMDB0000939	SAM, SAH, Methionine, Cysteine, Glutathione Metabolism	0.021714	0.00596307	-0.0154551	0.98214	0.800489	0.800489	0.982429	0.989609	0.847631	0.453084	0.435714	0.4625	-2.7713e-05	224
461	L-leucine	HMDB0000687	Branch Chain Amino Acid Metabolism	0.018868	0.00589772	0.0199737	0.98448	0.625991	0.625991	0.984139	0.989609	0.847631	0.361418	0.1375	0.628571	-2.8521e-05	227
462	GD3(d18:1/16:1)		Glycosphingolipid Metabolism	0.018493	0.00474102	-0.0595918	0.98478	0.856752	0.856752	0.985375	0.989609	0.847631	0.652868	0.61039	0.7125	-4.9554e-05	248
463	THC 18:1/22:0	HMDB0004882	Glycosphingolipid Metabolism	0.016403	-0.00515236	0.0477105	0.986499	0.856752	0.856752	0.986186	0.989609	0.847631	0.379951	0.278571	0.467532	-3.109e-05	230
464	1-Pyrroline-5-carboxylic acid	HMDB0001301	GABA, Glutamate, Arginine, Ornithine, Proline Metabolism	0.01594	-0.005195	0.054039	0.986889	0.985598	0.985598	0.986456	0.989609	0.847631	0.270509	0.116883	0.4375	-0.00013524	358
465	PA(16:1/16:1)		Phospholipid Metabolism	0.01532	-0.0045162	0.0154544	0.987398	1	1	0.987329	0.989609	0.847631	0.39678	0.38125	0.409091	-0.00031926	462
466	Oxaloacetic acid	HMDB0000223	Krebs Cycle	0.015209	-0.00452403	0.0374707	0.98749	0.638836	0.638836	0.987389	0.989609	0.847631	0.461553	0.376623	0.54375	2.1003e-05	165
467	3-Hydroxyoleoylcarnitine		Fatty Acid Oxidation and Synthesis	0.01095	0.00300259	-0.0220369	0.990993	0.913753	0.913753	0.991143	0.990993	0.848816	0.308144	0.171429	0.50625	-5.8487e-05	262

## Sheet: Data 5. NBS CIRCOS Order
Supplementary Data 5. Metabolite location in the CIRCOS maps of the metabolic network in newborn males.
Metabolite No.	360˚ Compass Location	12-Hour Clock Location	Pathway No.	Pathway	Metabolite
1	0	0	1	Sphingomyelins	SM (d18:1/24:2)
2	0.835267	0.0278422	1	Sphingomyelins	SM(d18:1/12:0)
3	1.67053	0.0556845	1	Sphingomyelins	SM(d18:1/16:0 OH)
4	2.5058	0.0835267	1	Sphingomyelins	SM(d18:1/16:0)
5	3.34107	0.111369	1	Sphingomyelins	SM(d18:1/16:1 OH)
6	4.17633	0.139211	1	Sphingomyelins	SM(d18:1/16:1)
7	5.0116	0.167053	1	Sphingomyelins	SM(d18:1/16:2 OH)
8	5.84687	0.194896	1	Sphingomyelins	SM(d18:1/18:0)
9	6.68213	0.222738	1	Sphingomyelins	SM(d18:1/18:1 OH)
10	7.5174	0.25058	1	Sphingomyelins	SM(d18:1/18:1)
11	8.35267	0.278422	1	Sphingomyelins	SM(d18:1/18:2 OH)
12	9.18794	0.306265	1	Sphingomyelins	SM(d18:1/18:2)
13	10.0232	0.334107	1	Sphingomyelins	SM(d18:1/20:0)
14	10.8585	0.361949	1	Sphingomyelins	SM(d18:1/20:1)
15	11.6937	0.389791	1	Sphingomyelins	SM(d18:1/20:2 OH)
16	12.529	0.417633	1	Sphingomyelins	SM(d18:1/20:2)
17	13.3643	0.445476	1	Sphingomyelins	SM(d18:1/22:0 OH)
18	14.1995	0.473318	1	Sphingomyelins	SM(d18:1/22:0)
19	15.0348	0.50116	1	Sphingomyelins	SM(d18:1/22:1)
20	15.8701	0.529002	1	Sphingomyelins	SM(d18:1/22:2 OH)
21	16.7053	0.556845	1	Sphingomyelins	SM(d18:1/22:2)
22	17.5406	0.584687	1	Sphingomyelins	SM(d18:1/23:0) or SM(d18:1/22:1 OH)
23	18.3759	0.612529	1	Sphingomyelins	SM(d18:1/24:0 OH)
24	19.2111	0.640371	1	Sphingomyelins	SM(d18:1/24:0)
25	20.0464	0.668213	1	Sphingomyelins	SM(d18:1/24:1)
26	20.8817	0.696056	1	Sphingomyelins	SM(d18:1/24:2 OH)
27	21.7169	0.723898	1	Sphingomyelins	SM(d18:1/25:0) or SM(d18:1/24:1 OH)
28	22.5522	0.75174	1	Sphingomyelins	SM(d18:1/26:0 OH)
29	23.3875	0.779582	1	Sphingomyelins	SM(d18:1/26:0)
30	24.2227	0.807425	1	Sphingomyelins	SM(d18:1/26:1 OH)
31	25.058	0.835267	1	Sphingomyelins	SM(d18:1/26:1)
32	25.8933	0.863109	1	Sphingomyelins	Sphingosine 1-phosphate
33	26.7285	0.890951	2	Pyrophosphate	Pyrophosphate
34	27.5638	0.918794	3	Acylcarnitines	2-Octenoylcarnitine
35	28.3991	0.946636	3	Acylcarnitines	3, 5-Tetradecadiencarnitine
36	29.2343	0.974478	3	Acylcarnitines	3-Hydroxy-cis-5-tetradecenoylcarnitine
37	30.0696	1.00232	3	Acylcarnitines	3-Hydroxydodecanoylcarnitine
38	30.9049	1.03016	3	Acylcarnitines	3-Hydroxyhexadecanoylcarnitine
39	31.7401	1.058	3	Acylcarnitines	3-Hydroxyhexadecenoylcarnitine
40	32.5754	1.08585	3	Acylcarnitines	3-Hydroxylinoleylcarnitine
41	33.4107	1.11369	3	Acylcarnitines	3-Hydroxyoleoylcarnitine
42	34.2459	1.14153	3	Acylcarnitines	9-Decenoylcarnitine
43	35.0812	1.16937	3	Acylcarnitines	9-Hexadecenoylcarnitine
44	35.9165	1.19722	3	Acylcarnitines	Adipic acid
45	36.7517	1.22506	3	Acylcarnitines	Adipoylcarnitine
46	37.587	1.2529	3	Acylcarnitines	Arachidonyl carnitine
47	38.4223	1.28074	3	Acylcarnitines	Decanoylcarnitine
48	39.2575	1.30858	3	Acylcarnitines	Docosahexaenoic acid
49	40.0928	1.33643	3	Acylcarnitines	Dodecanoylcarnitine
50	40.9281	1.36427	3	Acylcarnitines	Dodecenoylcarnitine
51	41.7633	1.39211	3	Acylcarnitines	Hexanoylcarnitine
52	42.5986	1.41995	3	Acylcarnitines	L-Acetylcarnitine
53	43.4339	1.4478	3	Acylcarnitines	L-Carnitine
54	44.2691	1.47564	3	Acylcarnitines	L-Glutarylcarnitine
55	45.1044	1.50348	3	Acylcarnitines	L-Palmitoylcarnitine
56	45.9397	1.53132	3	Acylcarnitines	Linoleic acid
57	46.7749	1.55916	3	Acylcarnitines	Linoleylcarnitine
58	47.6102	1.58701	3	Acylcarnitines	Malonic acid
59	48.4455	1.61485	3	Acylcarnitines	Malonylcarnitine
60	49.2807	1.64269	3	Acylcarnitines	Methylsuccinic Acid
61	50.116	1.67053	3	Acylcarnitines	Myristoylcarnitine
62	50.9513	1.69838	3	Acylcarnitines	Octadecanoylcarnitine
63	51.7865	1.72622	3	Acylcarnitines	Octanoylcarnitine
64	52.6218	1.75406	3	Acylcarnitines	Oleic acid
65	53.4571	1.7819	3	Acylcarnitines	Oleoylcarnitine
66	54.2923	1.80974	3	Acylcarnitines	Pimelylcarnitine
67	55.1276	1.83759	3	Acylcarnitines	Propionylcarnitine
68	55.9629	1.86543	3	Acylcarnitines	Suberic Acid
69	56.7981	1.89327	3	Acylcarnitines	Suberylcarnitine
70	57.6334	1.92111	4	Thyroid_	Thyroxine
71	58.4687	1.94896	5	Gonadal_Steroids	Estriol
72	59.3039	1.9768	5	Gonadal_Steroids	Pregnenolone sulfate
73	60.1392	2.00464	6	Purines	1-Methyladenosine
74	60.9745	2.03248	6	Purines	2-Deoxyguanosine 5-monophosphate
75	61.8097	2.06032	6	Purines	7-Methylguanosine
76	62.645	2.08817	6	Purines	7-methylguanine
77	63.4803	2.11601	6	Purines	AICAR
78	64.3155	2.14385	6	Purines	Adenine
79	65.1508	2.17169	6	Purines	Adenosine
80	65.9861	2.19954	6	Purines	Adenosine diphosphate
81	66.8213	2.22738	6	Purines	Adenosine monophosphate
82	67.6566	2.25522	6	Purines	Adenosine triphosphate
83	68.4919	2.28306	6	Purines	Allantoic acid
84	69.3271	2.3109	6	Purines	Deoxyadenosine diphosphate
85	70.1624	2.33875	6	Purines	Deoxyadenosine monophosphate
86	70.9977	2.36659	6	Purines	Deoxyinosine monophosphate
87	71.8329	2.39443	6	Purines	Guanine
88	72.6682	2.42227	6	Purines	Guanosine
89	73.5035	2.45012	6	Purines	Guanosine monophosphate
90	74.3387	2.47796	6	Purines	Hypoxanthine
91	75.174	2.5058	6	Purines	Inosine
92	76.0093	2.53364	6	Purines	Inosine diphosphate
93	76.8445	2.56148	6	Purines	Inosine monophosphate
94	77.6798	2.58933	6	Purines	Purine
95	78.5151	2.61717	6	Purines	Uric acid
96	79.3503	2.64501	6	Purines	Xanthine
97	80.1856	2.67285	6	Purines	Xanthosine
98	81.0209	2.7007	6	Purines	Xanthosine monophosphate
99	81.8561	2.72854	7	Microbiome	2-Keto-L-gluconate
100	82.6914	2.75638	7	Microbiome	4-Ethylphenyl sulfate
101	83.5267	2.78422	7	Microbiome	4-Hydroxyphenyllactic acid
102	84.3619	2.81206	7	Microbiome	Benzoic acid
103	85.1972	2.83991	7	Microbiome	Butyrylcarnitine
104	86.0325	2.86775	7	Microbiome	Gluconic acid
105	86.8677	2.89559	7	Microbiome	Hippuric acid
106	87.703	2.92343	7	Microbiome	Indole-3-carboxylic acid
107	88.5383	2.95128	7	Microbiome	Indoxyl sulfate
108	89.3735	2.97912	7	Microbiome	N-acetylserine
109	90.2088	3.00696	7	Microbiome	O-acetylserine
110	91.0441	3.0348	7	Microbiome	Phenyllactic acid
111	91.8794	3.06265	7	Microbiome	Trimethylamine-N-oxide
112	92.7146	3.09049	7	Microbiome	Vitamin K2
113	93.5499	3.11833	7	Microbiome	p-Aminobenzoic acid
114	94.3852	3.14617	7	Microbiome	p-Hydroxyphenylacetic acid
115	95.2204	3.17401	8	Phospholipids	BMP(16:0/16:0)
116	96.0557	3.20186	8	Phospholipids	BMP(18:1/16:0)
117	96.891	3.2297	8	Phospholipids	BMP(18:1/16:1)
118	97.7262	3.25754	8	Phospholipids	BMP(18:1/18:0)
119	98.5615	3.28538	8	Phospholipids	BMP(18:1/18:1)
120	99.3968	3.31323	8	Phospholipids	BMP(18:1/18:2)
121	100.232	3.34107	8	Phospholipids	BMP(18:1/20:4)
122	101.067	3.36891	8	Phospholipids	BMP(18:1/22:5)
123	101.903	3.39675	8	Phospholipids	BMP(18:1/22:6)
124	102.738	3.42459	8	Phospholipids	BMP(20:4/22:6)
125	103.573	3.45244	8	Phospholipids	BMP(22:5/22:6)
126	104.408	3.48028	8	Phospholipids	BMP(22:6/22:6)
127	105.244	3.50812	8	Phospholipids	CDP-choline
128	106.079	3.53596	8	Phospholipids	Ethanolamine
129	106.914	3.56381	8	Phospholipids	Glycerophosphocholine
130	107.749	3.59165	8	Phospholipids	LysoPC(16:0)
131	108.585	3.61949	8	Phospholipids	LysoPC(18:0)
132	109.42	3.64733	8	Phospholipids	LysoPC(24:1)
133	110.255	3.67517	8	Phospholipids	PA(16:0/16:0)
134	111.09	3.70302	8	Phospholipids	PA(16:0/16:1)
135	111.926	3.73086	8	Phospholipids	PA(16:1/16:1)
136	112.761	3.7587	8	Phospholipids	PA(16:1/18:1)
137	113.596	3.78654	8	Phospholipids	PA(18:0/16:1)
138	114.432	3.81439	8	Phospholipids	PA(18:0/18:1)
139	115.267	3.84223	8	Phospholipids	PA(18:1/18:1)
140	116.102	3.87007	8	Phospholipids	PC(16:0/16:0)
141	116.937	3.89791	8	Phospholipids	PC(16:0/18:1)
142	117.773	3.92575	8	Phospholipids	PC(16:0/18:2)
143	118.608	3.9536	8	Phospholipids	PC(16:0/20:4)
144	119.443	3.98144	8	Phospholipids	PC(16:0/22:6)
145	120.278	4.00928	8	Phospholipids	PC(18:0/18:2)
146	121.114	4.03712	8	Phospholipids	PC(18:0/20:3)
147	121.949	4.06497	8	Phospholipids	PC(30:0)
148	122.784	4.09281	8	Phospholipids	PC(32:1)
149	123.619	4.12065	8	Phospholipids	PC(32:2)
150	124.455	4.14849	8	Phospholipids	PC(36:0)
151	125.29	4.17633	8	Phospholipids	PC(36:1)
152	126.125	4.20418	8	Phospholipids	PC(38:5)
153	126.961	4.23202	8	Phospholipids	PC(40:6)
154	127.796	4.25986	8	Phospholipids	PE (18:0/18:0)
155	128.631	4.2877	8	Phospholipids	PE(20:4/18:1)
156	129.466	4.31555	8	Phospholipids	PE(32:1)
157	130.302	4.34339	8	Phospholipids	PE(32:2)
158	131.137	4.37123	8	Phospholipids	PE(34:1)
159	131.972	4.39907	8	Phospholipids	PE(34:2)
160	132.807	4.42691	8	Phospholipids	PE(36:1)
161	133.643	4.45476	8	Phospholipids	PE(36:2)
162	134.478	4.4826	8	Phospholipids	PE(36:3)
163	135.313	4.51044	8	Phospholipids	PE(36:4)
164	136.148	4.53828	8	Phospholipids	PG(16:0/16:0)
165	136.984	4.56613	8	Phospholipids	PG(32:1)
166	137.819	4.59397	8	Phospholipids	PG(32:2)
167	138.654	4.62181	8	Phospholipids	PG(34:1)
168	139.49	4.64965	8	Phospholipids	PG(34:2)
169	140.325	4.67749	8	Phospholipids	PG(36:1)
170	141.16	4.70534	8	Phospholipids	PG(36:2)
171	141.995	4.73318	8	Phospholipids	PG(36:3)
172	142.831	4.76102	8	Phospholipids	PG(38:4)
173	143.666	4.78886	8	Phospholipids	PI(30:1)
174	144.501	4.81671	8	Phospholipids	PI(34:1)
175	145.336	4.84455	8	Phospholipids	PI(34:2)
176	146.172	4.87239	8	Phospholipids	PI(36:1)
177	147.007	4.90023	8	Phospholipids	PI(36:2)
178	147.842	4.92807	8	Phospholipids	PI(36:4)
179	148.677	4.95592	8	Phospholipids	PI(38:3)
180	149.513	4.98376	8	Phospholipids	PI(38:4)
181	150.348	5.0116	8	Phospholipids	PI(38:5)
182	151.183	5.03944	8	Phospholipids	PI(40:5)
183	152.019	5.06729	8	Phospholipids	PS(18:0/18:1)
184	152.854	5.09513	8	Phospholipids	PS(18:0/20:4)
185	153.689	5.12297	8	Phospholipids	PS(32:0)
186	154.524	5.15081	8	Phospholipids	PS(34:1)
187	155.36	5.17865	8	Phospholipids	PS(34:2)
188	156.195	5.2065	8	Phospholipids	PS(36:0)
189	157.03	5.23434	8	Phospholipids	PS(36:2)
190	157.865	5.26218	8	Phospholipids	Phosphorylcholine
191	158.701	5.29002	9	Eicosanoids	11,12-Epoxyeicosatrienoic acid
192	159.536	5.31787	9	Eicosanoids	11-HETE
193	160.371	5.34571	9	Eicosanoids	12-HETE
194	161.206	5.37355	9	Eicosanoids	13S-hydroxyoctadecadienoic acid
195	162.042	5.40139	9	Eicosanoids	14,15-Epoxy-5,8,11-eicosatrienoic acid
196	162.877	5.42923	9	Eicosanoids	15-HETE
197	163.712	5.45708	9	Eicosanoids	20-Hydroxyeicosatetraenoic acid
198	164.548	5.48492	9	Eicosanoids	5-HETE
199	165.383	5.51276	9	Eicosanoids	8,9-Epoxyeicosatrienoic acid
200	166.218	5.5406	9	Eicosanoids	8-HETE
201	167.053	5.56845	9	Eicosanoids	9-HETE
202	167.889	5.59629	9	Eicosanoids	Arachidonic Acid
203	168.724	5.62413	9	Eicosanoids	Eicosapentaenoic acid
204	169.559	5.65197	9	Eicosanoids	LTB4
205	170.394	5.67981	9	Eicosanoids	Tetranor-PGFM
206	171.23	5.70766	10	Pantothenate,_CoA	Pantothenic acid
207	172.065	5.7355	11	Pyrimidines	3-Aminoisobutyric acid
208	172.9	5.76334	11	Pyrimidines	Cytidine
209	173.735	5.79118	11	Pyrimidines	Cytidine diphosphate
210	174.571	5.81903	11	Pyrimidines	Cytidine triphosphate
211	175.406	5.84687	11	Pyrimidines	Cytosine
212	176.241	5.87471	11	Pyrimidines	Deoxycytidine diphosphate
213	177.077	5.90255	11	Pyrimidines	Deoxycytidine monophosphate
214	177.912	5.93039	11	Pyrimidines	Deoxythymidine diphosphate
215	178.747	5.95824	11	Pyrimidines	Pseudouridine
216	179.582	5.98608	11	Pyrimidines	Uracil
217	180.418	6.01392	11	Pyrimidines	Ureidopropionic acid
218	181.253	6.04176	11	Pyrimidines	Ureidosuccinic acid
219	182.088	6.06961	11	Pyrimidines	Uridine
220	182.923	6.09745	11	Pyrimidines	Uridine 5-diphosphate
221	183.759	6.12529	11	Pyrimidines	Uridine 5-monophosphate
222	184.594	6.15313	11	Pyrimidines	Uridine diphosphate glucose
223	185.429	6.18097	11	Pyrimidines	Uridine diphosphate glucuronic acid
224	186.265	6.20882	11	Pyrimidines	beta-Alanine
225	187.1	6.23666	12	Cholesterol	24,25-Dihydrolanosterol
226	187.935	6.2645	12	Cholesterol	7-Dehydrocholesterol
227	188.77	6.29234	12	Cholesterol	7-ketocholesterol
228	189.606	6.32019	12	Cholesterol	Androsterone sulfate
229	190.441	6.34803	12	Cholesterol	Cholestenone
230	191.276	6.37587	12	Cholesterol	Cholesterol
231	192.111	6.40371	12	Cholesterol	Cholesteryl sulfate
232	192.947	6.43155	12	Cholesterol	Cortisol
233	193.782	6.4594	12	Cholesterol	Cortisone
234	194.617	6.48724	12	Cholesterol	Dehydroepiandrosterone sulfate
235	195.452	6.51508	12	Cholesterol	Desmosterol
236	196.288	6.54292	12	Cholesterol	Isopentenyl pyrophosphate
237	197.123	6.57077	12	Cholesterol	Lathosterol
238	197.958	6.59861	12	Cholesterol	Mevalonic acid
239	198.794	6.62645	13	Vitamin_C	Dehydroascorbic acid
240	199.629	6.65429	14	Glycolysis	3-Phosphoglyceric acid
241	200.464	6.68213	14	Glycolysis	D-Glyceraldehyde 3-phosphate
242	201.299	6.70998	14	Glycolysis	Dihydroxyacetone phosphate
243	202.135	6.73782	14	Glycolysis	Glyceric acid
244	202.97	6.76566	14	Glycolysis	Glycerol
245	203.805	6.7935	14	Glycolysis	Glycerol 3-phosphate
246	204.64	6.82135	14	Glycolysis	Hexose Diphosphate Pool
247	205.476	6.84919	14	Glycolysis	Hexose Monophosphate Pool
248	206.311	6.87703	14	Glycolysis	Hexose Pool
249	207.146	6.90487	14	Glycolysis	L-Lactic acid
250	207.981	6.93271	14	Glycolysis	Phosphoenolpyruvic acid
251	208.817	6.96056	14	Glycolysis	Pyruvic acid
252	209.652	6.9884	15	Taurine	Hypotaurine
253	210.487	7.01624	15	Taurine	Taurine
254	211.323	7.04408	16	Met/Cys/GSH	2-Ketobutyric acid
255	212.158	7.07193	16	Met/Cys/GSH	Creatine
256	212.993	7.09977	16	Met/Cys/GSH	Creatinine
257	213.828	7.12761	16	Met/Cys/GSH	Cysteamine
258	214.664	7.15545	16	Met/Cys/GSH	Glutathione
259	215.499	7.18329	16	Met/Cys/GSH	Guanidinoacetic acid
260	216.334	7.21114	16	Met/Cys/GSH	L-Methionine
261	217.169	7.23898	16	Met/Cys/GSH	Methionine sulfoxide
262	218.005	7.26682	16	Met/Cys/GSH	Methylcysteine
263	218.84	7.29466	16	Met/Cys/GSH	Methylguanidine
264	219.675	7.32251	16	Met/Cys/GSH	Oxidized glutathione
265	220.51	7.35035	16	Met/Cys/GSH	S-Adenosylhomocysteine
266	221.346	7.37819	17	Vitamin_B6	4-Pyridoxic acid
267	222.181	7.40603	18	Leu/Ile/Val	2-Hydroxy-3-methylbutyric acid
268	223.016	7.43387	18	Leu/Ile/Val	3-Hydroxyisovaleryl Carnitine
269	223.852	7.46172	18	Leu/Ile/Val	Hydroxyisocaproic acid
270	224.687	7.48956	18	Leu/Ile/Val	Isovalerylcarnitine
271	225.522	7.5174	18	Leu/Ile/Val	L-Valine
272	226.357	7.54524	18	Leu/Ile/Val	L-isoleucine
273	227.193	7.57309	19	CoQ10	CoQ10
274	228.028	7.60093	19	CoQ10	CoQ10H2
275	228.863	7.62877	20	Krebs_Cycle	2-Hydroxyglutarate
276	229.698	7.65661	20	Krebs_Cycle	2-Methylcitric acid
277	230.534	7.68445	20	Krebs_Cycle	Citramalic acid
278	231.369	7.7123	20	Krebs_Cycle	Citric_Isocitric
279	232.204	7.74014	20	Krebs_Cycle	Malic acid
280	233.039	7.76798	20	Krebs_Cycle	Succinic acid
281	233.875	7.79582	20	Krebs_Cycle	cis-aconitic acid
282	234.71	7.82367	21	Vitamin_D	1,25-Dihydroxyvitamin D3
283	235.545	7.85151	21	Vitamin_D	Vitamin D3
284	236.381	7.87935	22	Neurotransmitters	Dopamine
285	237.216	7.90719	22	Neurotransmitters	Glutamine
286	238.051	7.93503	22	Neurotransmitters	L-Aspartic acid
287	238.886	7.96288	22	Neurotransmitters	L-Glutamic acid
288	239.722	7.99072	22	Neurotransmitters	N-Acetyl-L-aspartic acid
289	240.557	8.01856	23	Vitamin_B2	FAD
290	241.392	8.0464	23	Vitamin_B2	Riboflavin
291	242.227	8.07425	24	Cardiolipin	CL(18:2/18:1/18:1/20:4)
292	243.063	8.10209	24	Cardiolipin	CL(18:2/18:2/16:1/16:1)
293	243.898	8.12993	24	Cardiolipin	CL(18:2/18:2/18:1/18:1)
294	244.733	8.15777	24	Cardiolipin	CL(18:2/18:2/18:2/16:1)
295	245.568	8.18561	24	Cardiolipin	CL(18:2/18:2/18:2/18:1)
296	246.404	8.21346	24	Cardiolipin	CL(18:2/18:2/18:2/18:2)
297	247.239	8.2413	24	Cardiolipin	CL(18:2/18:2/18:2/20:4)
298	248.074	8.26914	24	Cardiolipin	CL(18:2/18:2/18:2/22:6)
299	248.91	8.29698	25	Plasmalogens	PC(20:4/P-16:0)
300	249.745	8.32483	25	Plasmalogens	Plasmalogen(20:4/p18:0)
301	250.58	8.35267	25	Plasmalogens	Plasmalogen(22:6/p16:0)
302	251.415	8.38051	25	Plasmalogens	Plasmalogen(p16:0/20:4)
303	252.251	8.40835	25	Plasmalogens	Plasmalogen(p18:0/22:6)
304	253.086	8.43619	26	Thr/Asn	Alanine
305	253.921	8.46404	26	Thr/Asn	L-Asparagine
306	254.756	8.49188	26	Thr/Asn	L-Threonine
307	255.592	8.51972	27	Bile_Salts	Chenodeoxyglycocholic acid
308	256.427	8.54756	27	Bile_Salts	Glycocholic acid
309	257.262	8.57541	27	Bile_Salts	Taurocholic acid
310	258.097	8.60325	27	Bile_Salts	Taurodeoxycholic acid Pool
311	258.933	8.63109	28	Phytonutrients	Ergothioneine
312	259.768	8.65893	29	GABA,_gluatamate	1-Pyrroline-5-carboxylic acid
313	260.603	8.68677	29	GABA,_gluatamate	Arginine
314	261.439	8.71462	29	GABA,_gluatamate	Gamma-Aminobutyric acid
315	262.274	8.74246	29	GABA,_gluatamate	L-Proline
316	263.109	8.7703	29	GABA,_gluatamate	N-Acetylornithine
317	263.944	8.79814	29	GABA,_gluatamate	Pyroglutamic acid
318	264.78	8.82599	30	Endocannabinoids	Anandamide
319	265.615	8.85383	30	Endocannabinoids	N-oleoylethanolamine
320	266.45	8.88167	30	Endocannabinoids	Palmitoylethanolamide
321	267.285	8.90951	31	Polyamine	5-Methylthioadenosine
322	268.121	8.93735	31	Polyamine	Homoarginine
323	268.956	8.9652	31	Polyamine	Homocitrulline
324	269.791	8.99304	31	Polyamine	N-alpha-Acetylarginine
325	270.626	9.02088	31	Polyamine	Spermidine
326	271.462	9.04872	32	Glycosphingolipids	DHC(18:1/16:0)
327	272.297	9.07657	32	Glycosphingolipids	DHC(18:1/20:0)
328	273.132	9.10441	32	Glycosphingolipids	DHC(18:1/22:0)
329	273.968	9.13225	32	Glycosphingolipids	DHC(18:1/24:0)
330	274.803	9.16009	32	Glycosphingolipids	DHC(18:1/24:1)
331	275.638	9.18794	32	Glycosphingolipids	GD3(d18:1/16:0)
332	276.473	9.21578	32	Glycosphingolipids	GM3(d18:1/16:0)
333	277.309	9.24362	32	Glycosphingolipids	GM3(d18:1/18:0)
334	278.144	9.27146	32	Glycosphingolipids	GM3(d18:1/24:0)
335	278.979	9.2993	32	Glycosphingolipids	GM3(d18:1/24:1)
336	279.814	9.32715	32	Glycosphingolipids	MHC(18:1/16:0)
337	280.65	9.35499	32	Glycosphingolipids	MHC(18:1/20:0)
338	281.485	9.38283	32	Glycosphingolipids	MHC(18:1/22:0)
339	282.32	9.41067	32	Glycosphingolipids	MHC(18:1/24:0)
340	283.155	9.43852	32	Glycosphingolipids	MHC(18:1/24:1)
341	283.991	9.46636	32	Glycosphingolipids	MHC(18:2/16:0)
342	284.826	9.4942	32	Glycosphingolipids	THC 18:1/16:0
343	285.661	9.52204	32	Glycosphingolipids	THC 18:1/18:0
344	286.497	9.54988	32	Glycosphingolipids	THC 18:1/22:0
345	287.332	9.57773	32	Glycosphingolipids	THC 18:1/24:0
346	288.167	9.60557	33	Deoxysphingolipids	DeoxyCer(m18:1/16:0)
347	289.002	9.63341	33	Deoxysphingolipids	DeoxyCer(m18:1/22:0)
348	289.838	9.66125	33	Deoxysphingolipids	DeoxyCer(m18:1/26:1)
349	290.673	9.6891	33	Deoxysphingolipids	DeoxydihydroCer(m18:0/16:0)
350	291.508	9.71694	33	Deoxysphingolipids	DeoxydihydroCer(m18:0/18:0)
351	292.343	9.74478	33	Deoxysphingolipids	DeoxydihydroCer(m18:0/24:0)
352	293.179	9.77262	33	Deoxysphingolipids	DeoxydihydroCer(m18:0/24:1)
353	294.014	9.80046	34	Ceramides	Ceramide(d18:1/12:0)
354	294.849	9.82831	34	Ceramides	Ceramide(d18:1/16:0 OH)
355	295.684	9.85615	34	Ceramides	Ceramide(d18:1/16:0)
356	296.52	9.88399	34	Ceramides	Ceramide(d18:1/16:1 OH)
357	297.355	9.91183	34	Ceramides	Ceramide(d18:1/16:1)
358	298.19	9.93968	34	Ceramides	Ceramide(d18:1/16:2 OH)
359	299.026	9.96752	34	Ceramides	Ceramide(d18:1/16:2)
360	299.861	9.99536	34	Ceramides	Ceramide(d18:1/18:0 OH)
361	300.696	10.0232	34	Ceramides	Ceramide(d18:1/18:0)
362	301.531	10.051	34	Ceramides	Ceramide(d18:1/18:1 OH)
363	302.367	10.0789	34	Ceramides	Ceramide(d18:1/18:1)
364	303.202	10.1067	34	Ceramides	Ceramide(d18:1/18:2 OH)
365	304.037	10.1346	34	Ceramides	Ceramide(d18:1/18:2)
366	304.872	10.1624	34	Ceramides	Ceramide(d18:1/20:0 OH)
367	305.708	10.1903	34	Ceramides	Ceramide(d18:1/20:0)
368	306.543	10.2181	34	Ceramides	Ceramide(d18:1/20:1 OH)
369	307.378	10.2459	34	Ceramides	Ceramide(d18:1/20:1)
370	308.213	10.2738	34	Ceramides	Ceramide(d18:1/20:2 OH)
371	309.049	10.3016	34	Ceramides	Ceramide(d18:1/20:2)
372	309.884	10.3295	34	Ceramides	Ceramide(d18:1/22:0 OH)
373	310.719	10.3573	34	Ceramides	Ceramide(d18:1/22:0)
374	311.555	10.3852	34	Ceramides	Ceramide(d18:1/22:1)
375	312.39	10.413	34	Ceramides	Ceramide(d18:1/22:2 OH)
376	313.225	10.4408	34	Ceramides	Ceramide(d18:1/22:2)
377	314.06	10.4687	34	Ceramides	Ceramide(d18:1/23:0) or Ceramide(d18:1/22:1 OH)
378	314.896	10.4965	34	Ceramides	Ceramide(d18:1/24:0 OH)
379	315.731	10.5244	34	Ceramides	Ceramide(d18:1/24:0)
380	316.566	10.5522	34	Ceramides	Ceramide(d18:1/24:1)
381	317.401	10.58	34	Ceramides	Ceramide(d18:1/24:2 OH)
382	318.237	10.6079	34	Ceramides	Ceramide(d18:1/24:2)
383	319.072	10.6357	34	Ceramides	Ceramide(d18:1/25:0)
384	319.907	10.6636	34	Ceramides	Ceramide(d18:1/26:0 OH)
385	320.742	10.6914	34	Ceramides	Ceramide(d18:1/26:0)
386	321.578	10.7193	34	Ceramides	Ceramide(d18:1/26:1 OH)
387	322.413	10.7471	34	Ceramides	Ceramide(d18:1/26:1)
388	323.248	10.7749	34	Ceramides	Ceramide(d18:1/26:2 OH)
389	324.084	10.8028	34	Ceramides	Ceramide(d18:1/26:2)
390	324.919	10.8306	35	Tyr/Phe	Cinnamoylglycine
391	325.754	10.8585	35	Tyr/Phe	L-Phenylalanine
392	326.589	10.8863	35	Tyr/Phe	L-Tyrosine
393	327.425	10.9142	36	1-Carbon/Folate	Betaine
394	328.26	10.942	36	1-Carbon/Folate	Choline
395	329.095	10.9698	36	1-Carbon/Folate	Dimethylglycine
396	329.93	10.9977	36	1-Carbon/Folate	Glycine
397	330.766	11.0255	36	1-Carbon/Folate	L-Serine
398	331.601	11.0534	37	Collagen	Hydroxyproline
399	332.436	11.0812	37	Collagen	Pipecolic acid
400	333.271	11.109	38	Pentose_Phosphate,_Gluconate	6-Phosphogluconic acid
401	334.107	11.1369	38	Pentose_Phosphate,_Gluconate	Erythrose 4-phosphate
402	334.942	11.1647	38	Pentose_Phosphate,_Gluconate	Ribose 5-phosphate
403	335.777	11.1926	38	Pentose_Phosphate,_Gluconate	Sedoheptulose monophosphate
404	336.613	11.2204	39	Nonglucose_sugars	Aspartylglycosamine
405	337.448	11.2483	39	Nonglucose_sugars	Hexose Disaccharide Pool
406	338.283	11.2761	39	Nonglucose_sugars	Myoinositol
407	339.118	11.3039	39	Nonglucose_sugars	N-Acetyl-glucosamine 1-phosphate
408	339.954	11.3318	40	Nitric_Oxide,_Superoxide,_Peroxide	Azelaic acid
409	340.789	11.3596	40	Nitric_Oxide,_Superoxide,_Peroxide	Dimethyl-L-arginine
410	341.624	11.3875	40	Nitric_Oxide,_Superoxide,_Peroxide	Lipoic acid
411	342.459	11.4153	40	Nitric_Oxide,_Superoxide,_Peroxide	Malondialdehyde
412	343.295	11.4432	41	Trp/5HT	2-Picolinic acid
413	344.13	11.471	41	Trp/5HT	L-Kynurenine
414	344.965	11.4988	41	Trp/5HT	L-Tryptophan
415	345.8	11.5267	41	Trp/5HT	Quinolinic Acid
416	346.636	11.5545	41	Trp/5HT	Serotonin
417	347.471	11.5824	42	Histidine/Histamine	1-Methylhistidine
418	348.306	11.6102	42	Histidine/Histamine	Carnosine
419	349.142	11.6381	42	Histidine/Histamine	Histamine
420	349.977	11.6659	42	Histidine/Histamine	Imidazoleacetic acid
421	350.812	11.6937	42	Histidine/Histamine	L-Histidine
422	351.647	11.7216	43	Urea_Cycle	Citrulline
423	352.483	11.7494	43	Urea_Cycle	Ornithine
424	353.318	11.7773	43	Urea_Cycle	Phenylacetylglutamine
425	354.153	11.8051	43	Urea_Cycle	Urea
426	354.988	11.8329	44	Niacin	NAD+
427	355.824	11.8608	44	Niacin	NADP+
428	356.659	11.8886	44	Niacin	Niacinamide
429	357.494	11.9165	44	Niacin	Nicotinamide riboside
430	358.329	11.9443	45	Glucuronic_Acid	Glucuronic_Iduronic

## Sheet: Data 6. 5yo CIRCOS Order
Supplementary Data 6. Metabolite location in the CIRCOS maps of the metabolic network in 5-year-old males.
Metabolite No.	360˚ Compass Location	12-Hour Clock Location	Pathway No.	Pathway	Metabolite
1	0	0	1	Vitamin_E	Alpha-Tocopherol
2	0.765957	0.0255319	2	Sphingomyelins	SM (d18:1/24:2)
3	1.53191	0.0510638	2	Sphingomyelins	SM(d18:1/12:0)
4	2.29787	0.0765957	2	Sphingomyelins	SM(d18:1/16:0 OH)
5	3.06383	0.102128	2	Sphingomyelins	SM(d18:1/16:0)
6	3.82979	0.12766	2	Sphingomyelins	SM(d18:1/16:1 OH)
7	4.59574	0.153191	2	Sphingomyelins	SM(d18:1/16:1)
8	5.3617	0.178723	2	Sphingomyelins	SM(d18:1/16:2 OH)
9	6.12766	0.204255	2	Sphingomyelins	SM(d18:1/16:2)
10	6.89362	0.229787	2	Sphingomyelins	SM(d18:1/18:0 OH)
11	7.65957	0.255319	2	Sphingomyelins	SM(d18:1/18:0)
12	8.42553	0.280851	2	Sphingomyelins	SM(d18:1/18:1 OH)
13	9.19149	0.306383	2	Sphingomyelins	SM(d18:1/18:1)
14	9.95745	0.331915	2	Sphingomyelins	SM(d18:1/18:2 OH)
15	10.7234	0.357447	2	Sphingomyelins	SM(d18:1/20:0 OH)
16	11.4894	0.382979	2	Sphingomyelins	SM(d18:1/20:0)
17	12.2553	0.408511	2	Sphingomyelins	SM(d18:1/20:1 OH)
18	13.0213	0.434043	2	Sphingomyelins	SM(d18:1/20:1)
19	13.7872	0.459574	2	Sphingomyelins	SM(d18:1/20:2 OH)
20	14.5532	0.485106	2	Sphingomyelins	SM(d18:1/20:2)
21	15.3191	0.510638	2	Sphingomyelins	SM(d18:1/22:0 OH)
22	16.0851	0.53617	2	Sphingomyelins	SM(d18:1/22:0)
23	16.8511	0.561702	2	Sphingomyelins	SM(d18:1/22:1)
24	17.617	0.587234	2	Sphingomyelins	SM(d18:1/22:2 OH)
25	18.383	0.612766	2	Sphingomyelins	SM(d18:1/22:2)
26	19.1489	0.638298	2	Sphingomyelins	SM(d18:1/23:0) or SM(d18:1/22:1 OH)
27	19.9149	0.66383	2	Sphingomyelins	SM(d18:1/24:0 OH)
28	20.6809	0.689362	2	Sphingomyelins	SM(d18:1/24:0)
29	21.4468	0.714894	2	Sphingomyelins	SM(d18:1/24:1)
30	22.2128	0.740426	2	Sphingomyelins	SM(d18:1/24:2 OH)
31	22.9787	0.765957	2	Sphingomyelins	SM(d18:1/25:0) or SM(d18:1/24:1 OH)
32	23.7447	0.791489	2	Sphingomyelins	SM(d18:1/26:0 OH)
33	24.5106	0.817021	2	Sphingomyelins	SM(d18:1/26:0)
34	25.2766	0.842553	2	Sphingomyelins	SM(d18:1/26:1 OH)
35	26.0426	0.868085	2	Sphingomyelins	SM(d18:1/26:2 OH)
36	26.8085	0.893617	2	Sphingomyelins	SM(d18:1/26:2)
37	27.5745	0.919149	2	Sphingomyelins	Sphinganine(d18:0)
38	28.3404	0.944681	2	Sphingomyelins	Sphingosine 1-phosphate
39	29.1064	0.970213	2	Sphingomyelins	Sphingosine(d18:1)
40	29.8723	0.995745	3	Ketones	Acetoacetic acid
41	30.6383	1.02128	4	Acylcarnitines	2-Octenoylcarnitine
42	31.4043	1.04681	4	Acylcarnitines	3-Hydroxy-cis-5-tetradecenoylcarnitine
43	32.1702	1.07234	4	Acylcarnitines	3-Hydroxydodecanoylcarnitine
44	32.9362	1.09787	4	Acylcarnitines	3-Hydroxyhexadecanoylcarnitine
45	33.7021	1.1234	4	Acylcarnitines	3-Hydroxyhexadecenoylcarnitine
46	34.4681	1.14894	4	Acylcarnitines	3-Hydroxyhexanoylcarnitine
47	35.234	1.17447	4	Acylcarnitines	3-Hydroxylinoleylcarnitine
48	36	1.2	4	Acylcarnitines	3-Hydroxyoleoylcarnitine
49	36.766	1.22553	4	Acylcarnitines	9-Decenoylcarnitine
50	37.5319	1.25106	4	Acylcarnitines	Adipic acid
51	38.2979	1.2766	4	Acylcarnitines	Adipoylcarnitine
52	39.0638	1.30213	4	Acylcarnitines	Arachidonyl carnitine
53	39.8298	1.32766	4	Acylcarnitines	DL-2-Aminooctanoic acid
54	40.5957	1.35319	4	Acylcarnitines	Docosahexaenoic acid
55	41.3617	1.37872	4	Acylcarnitines	Dodecanoylcarnitine
56	42.1277	1.40426	4	Acylcarnitines	Dodecenoylcarnitine
57	42.8936	1.42979	4	Acylcarnitines	Hexanoylcarnitine
58	43.6596	1.45532	4	Acylcarnitines	L-Acetylcarnitine
59	44.4255	1.48085	4	Acylcarnitines	L-Carnitine
60	45.1915	1.50638	4	Acylcarnitines	L-Glutarylcarnitine
61	45.9574	1.53191	4	Acylcarnitines	L-Palmitoylcarnitine
62	46.7234	1.55745	4	Acylcarnitines	Linoleic acid
63	47.4894	1.58298	4	Acylcarnitines	Linoleylcarnitine
64	48.2553	1.60851	4	Acylcarnitines	Malonic acid
65	49.0213	1.63404	4	Acylcarnitines	Malonylcarnitine
66	49.7872	1.65957	4	Acylcarnitines	Methylsuccinic Acid
67	50.5532	1.68511	4	Acylcarnitines	Myristoylcarnitine
68	51.3191	1.71064	4	Acylcarnitines	Octadecanoylcarnitine
69	52.0851	1.73617	4	Acylcarnitines	Octanoylcarnitine
70	52.8511	1.7617	4	Acylcarnitines	Oleic acid
71	53.617	1.78723	4	Acylcarnitines	Oleoylcarnitine
72	54.383	1.81277	4	Acylcarnitines	Pimelylcarnitine
73	55.1489	1.8383	4	Acylcarnitines	Propionylcarnitine
74	55.9149	1.86383	4	Acylcarnitines	Sebacic acid
75	56.6809	1.88936	4	Acylcarnitines	Suberylcarnitine
76	57.4468	1.91489	5	Thyroid_	Thyroxine
77	58.2128	1.94043	6	Gonadal_Steroids	Pregnenolone sulfate
78	58.9787	1.96596	7	Purines	1-Methyladenine
79	59.7447	1.99149	7	Purines	1-Methyladenosine
80	60.5106	2.01702	7	Purines	2-Deoxyguanosine 5-monophosphate
81	61.2766	2.04255	7	Purines	7-methylguanine
82	62.0426	2.06809	7	Purines	AICAR
83	62.8085	2.09362	7	Purines	Adenine
84	63.5745	2.11915	7	Purines	Adenosine
85	64.3404	2.14468	7	Purines	Adenosine diphosphate
86	65.1064	2.17021	7	Purines	Adenosine monophosphate
87	65.8723	2.19574	7	Purines	Adenosine triphosphate
88	66.6383	2.22128	7	Purines	Allantoic acid
89	67.4043	2.24681	7	Purines	Allantoin
90	68.1702	2.27234	7	Purines	Cyclic adenosine monophosphate
91	68.9362	2.29787	7	Purines	Deoxyadenosine diphosphate
92	69.7021	2.3234	7	Purines	Deoxyadenosine monophosphate
93	70.4681	2.34894	7	Purines	Deoxyguanosine
94	71.234	2.37447	7	Purines	Guanosine
95	72	2.4	7	Purines	Guanosine monophosphate
96	72.766	2.42553	7	Purines	Hypoxanthine
97	73.5319	2.45106	7	Purines	Inosine
98	74.2979	2.4766	7	Purines	Inosine diphosphate
99	75.0638	2.50213	7	Purines	Inosine monophosphate
100	75.8298	2.52766	7	Purines	Purine
101	76.5957	2.55319	7	Purines	Uric acid
102	77.3617	2.57872	7	Purines	Xanthine
103	78.1277	2.60426	7	Purines	Xanthosine
104	78.8936	2.62979	7	Purines	Xanthosine monophosphate
105	79.6596	2.65532	8	Dipeptides	Gamma-glutamyl-Alanine
106	80.4255	2.68085	9	Microbiome	2-Isopropylmalic acid
107	81.1915	2.70638	9	Microbiome	2-Keto-L-gluconate
108	81.9574	2.73191	9	Microbiome	2-Pyrocatechuic acid
109	82.7234	2.75745	9	Microbiome	3-methylphenylacetic acid
110	83.4894	2.78298	9	Microbiome	4-Ethylphenyl sulfate
111	84.2553	2.80851	9	Microbiome	4-Hydroxybenzoic acid
112	85.0213	2.83404	9	Microbiome	4-Hydroxyphenyllactic acid
113	85.7872	2.85957	9	Microbiome	4-Hydroxyphenylpyruvic acid
114	86.5532	2.88511	9	Microbiome	Benzoic acid
115	87.3191	2.91064	9	Microbiome	Butyrylcarnitine
116	88.0851	2.93617	9	Microbiome	Gluconic acid
117	88.8511	2.9617	9	Microbiome	Hippuric acid
118	89.617	2.98723	9	Microbiome	Indoxyl sulfate
119	90.383	3.01277	9	Microbiome	N-acetylserine
120	91.1489	3.0383	9	Microbiome	O-acetylserine
121	91.9149	3.06383	9	Microbiome	Phenyllactic acid
122	92.6809	3.08936	9	Microbiome	Shikimate-3-phosphate
123	93.4468	3.11489	9	Microbiome	Trimethylamine-N-oxide
124	94.2128	3.14043	9	Microbiome	Tryptophol
125	94.9787	3.16596	9	Microbiome	Vitamin K2
126	95.7447	3.19149	9	Microbiome	p-Aminobenzoic acid
127	96.5106	3.21702	10	Phospholipids	BMP(16:0/16:0)
128	97.2766	3.24255	10	Phospholipids	BMP(18:1/16:0)
129	98.0426	3.26809	10	Phospholipids	BMP(18:1/16:1)
130	98.8085	3.29362	10	Phospholipids	BMP(18:1/18:0)
131	99.5745	3.31915	10	Phospholipids	BMP(18:1/18:1)
132	100.34	3.34468	10	Phospholipids	BMP(18:1/18:2)
133	101.106	3.37021	10	Phospholipids	BMP(18:1/20:4)
134	101.872	3.39574	10	Phospholipids	Glycerophosphocholine
135	102.638	3.42128	10	Phospholipids	LysoPC(16:0)
136	103.404	3.44681	10	Phospholipids	LysoPC(18:0)
137	104.17	3.47234	10	Phospholipids	LysoPC(24:1)
138	104.936	3.49787	10	Phospholipids	PA(16:0/16:0)
139	105.702	3.5234	10	Phospholipids	PA(16:0/16:1)
140	106.468	3.54894	10	Phospholipids	PA(16:1/16:1)
141	107.234	3.57447	10	Phospholipids	PA(16:1/18:1)
142	108	3.6	10	Phospholipids	PA(18:0/16:1)
143	108.766	3.62553	10	Phospholipids	PA(18:0/18:1)
144	109.532	3.65106	10	Phospholipids	PA(18:1/18:1)
145	110.298	3.6766	10	Phospholipids	PC(16:0/16:0)
146	111.064	3.70213	10	Phospholipids	PC(16:0/18:1)
147	111.83	3.72766	10	Phospholipids	PC(16:0/18:2)
148	112.596	3.75319	10	Phospholipids	PC(16:0/20:4)
149	113.362	3.77872	10	Phospholipids	PC(16:0/22:6)
150	114.128	3.80426	10	Phospholipids	PC(18:0/18:2)
151	114.894	3.82979	10	Phospholipids	PC(18:0/20:3)
152	115.66	3.85532	10	Phospholipids	PC(30:0)
153	116.426	3.88085	10	Phospholipids	PC(32:1)
154	117.191	3.90638	10	Phospholipids	PC(32:2)
155	117.957	3.93191	10	Phospholipids	PC(36:0)
156	118.723	3.95745	10	Phospholipids	PC(36:1)
157	119.489	3.98298	10	Phospholipids	PC(38:5)
158	120.255	4.00851	10	Phospholipids	PC(40:6)
159	121.021	4.03404	10	Phospholipids	PE (18:0/18:0)
160	121.787	4.05957	10	Phospholipids	PE(20:4/18:1)
161	122.553	4.08511	10	Phospholipids	PE(32:1)
162	123.319	4.11064	10	Phospholipids	PE(32:2)
163	124.085	4.13617	10	Phospholipids	PE(34:1)
164	124.851	4.1617	10	Phospholipids	PE(34:2)
165	125.617	4.18723	10	Phospholipids	PE(36:1)
166	126.383	4.21277	10	Phospholipids	PE(36:2)
167	127.149	4.2383	10	Phospholipids	PE(36:3)
168	127.915	4.26383	10	Phospholipids	PE(36:4)
169	128.681	4.28936	10	Phospholipids	PG(32:1)
170	129.447	4.31489	10	Phospholipids	PG(32:2)
171	130.213	4.34043	10	Phospholipids	PG(34:1)
172	130.979	4.36596	10	Phospholipids	PG(34:2)
173	131.745	4.39149	10	Phospholipids	PG(36:1)
174	132.511	4.41702	10	Phospholipids	PG(36:2)
175	133.277	4.44255	10	Phospholipids	PG(36:3)
176	134.043	4.46809	10	Phospholipids	PI(34:0)
177	134.809	4.49362	10	Phospholipids	PI(34:1)
178	135.574	4.51915	10	Phospholipids	PI(34:2)
179	136.34	4.54468	10	Phospholipids	PI(36:0)
180	137.106	4.57021	10	Phospholipids	PI(36:1)
181	137.872	4.59574	10	Phospholipids	PI(36:2)
182	138.638	4.62128	10	Phospholipids	PI(36:4)
183	139.404	4.64681	10	Phospholipids	PI(38:3)
184	140.17	4.67234	10	Phospholipids	PI(38:4)
185	140.936	4.69787	10	Phospholipids	PI(38:5)
186	141.702	4.7234	10	Phospholipids	PI(40:5)
187	142.468	4.74894	10	Phospholipids	PS(18:0/18:1)
188	143.234	4.77447	10	Phospholipids	PS(18:0/20:4)
189	144	4.8	10	Phospholipids	PS(34:1)
190	144.766	4.82553	10	Phospholipids	PS(34:2)
191	145.532	4.85106	10	Phospholipids	PS(36:0)
192	146.298	4.8766	10	Phospholipids	PS(36:2)
193	147.064	4.90213	10	Phospholipids	Phosphorylcholine
194	147.83	4.92766	11	Vitamin_B12	Methylmalonic acid
195	148.596	4.95319	12	Eicosanoids	11,12-DiHETrE
196	149.362	4.97872	12	Eicosanoids	11,12-Epoxyeicosatrienoic acid
197	150.128	5.00426	12	Eicosanoids	11-HETE
198	150.894	5.02979	12	Eicosanoids	12-HETE
199	151.66	5.05532	12	Eicosanoids	13S-hydroxyoctadecadienoic acid
200	152.426	5.08085	12	Eicosanoids	14,15-DHET
201	153.191	5.10638	12	Eicosanoids	14,15-Epoxy-5,8,11-eicosatrienoic acid
202	153.957	5.13191	12	Eicosanoids	15-HETE
203	154.723	5.15745	12	Eicosanoids	20-Hydroxyeicosatetraenoic acid
204	155.489	5.18298	12	Eicosanoids	5-HETE
205	156.255	5.20851	12	Eicosanoids	8,9-Epoxyeicosatrienoic acid
206	157.021	5.23404	12	Eicosanoids	8-HETE
207	157.787	5.25957	12	Eicosanoids	9-HETE
208	158.553	5.28511	12	Eicosanoids	Arachidonic Acid
209	159.319	5.31064	12	Eicosanoids	Eicosapentaenoic acid
210	160.085	5.33617	12	Eicosanoids	PGF2alpha
211	160.851	5.3617	12	Eicosanoids	Prostaglandin D2
212	161.617	5.38723	12	Eicosanoids	Prostaglandin E2
213	162.383	5.41277	12	Eicosanoids	Prostaglandin J2
214	163.149	5.4383	12	Eicosanoids	Tetranor-PGEM
215	163.915	5.46383	12	Eicosanoids	Tetranor-PGFM
216	164.681	5.48936	13	Pantothenate	Pantothenic acid
217	165.447	5.51489	14	Vitamin_A	Retinol
218	166.213	5.54043	15	Pyrimidines	3-Aminoisobutyric acid
219	166.979	5.56596	15	Pyrimidines	Carbamoylphosphate
220	167.745	5.59149	15	Pyrimidines	Cytidine
221	168.511	5.61702	15	Pyrimidines	Cytidine diphosphate
222	169.277	5.64255	15	Pyrimidines	Cytidine triphosphate
223	170.043	5.66809	15	Pyrimidines	Cytosine
224	170.809	5.69362	15	Pyrimidines	Deoxythymidine diphosphate
225	171.574	5.71915	15	Pyrimidines	Orotic acid
226	172.34	5.74468	15	Pyrimidines	Orotidine monophosphate
227	173.106	5.77021	15	Pyrimidines	Pseudouridine
228	173.872	5.79574	15	Pyrimidines	Uracil
229	174.638	5.82128	15	Pyrimidines	Ureidopropionic acid
230	175.404	5.84681	15	Pyrimidines	Uridine
231	176.17	5.87234	15	Pyrimidines	Uridine 5-monophosphate
232	176.936	5.89787	15	Pyrimidines	beta-Alanine
233	177.702	5.9234	16	Biotin	Biotin
234	178.468	5.94894	17	Cholesterol	24,25-Dihydrolanosterol
235	179.234	5.97447	17	Cholesterol	24,25-Epoxycholesterol
236	180	6	17	Cholesterol	7-Dehydrocholesterol
237	180.766	6.02553	17	Cholesterol	Aldosterone
238	181.532	6.05106	17	Cholesterol	Androsterone sulfate
239	182.298	6.0766	17	Cholesterol	Cholestenone
240	183.064	6.10213	17	Cholesterol	Cholesterol
241	183.83	6.12766	17	Cholesterol	Cholesteryl sulfate
242	184.596	6.15319	17	Cholesterol	Cortisol
243	185.362	6.17872	17	Cholesterol	Cortisone
244	186.128	6.20426	17	Cholesterol	Dehydroepiandrosterone sulfate
245	186.894	6.22979	17	Cholesterol	Desmosterol
246	187.66	6.25532	17	Cholesterol	Lanosterin
247	188.426	6.28085	17	Cholesterol	Lathosterol
248	189.191	6.30638	18	Vitamin_C	Dehydroascorbic acid
249	189.957	6.33191	19	Glycolysis	2,3-Diphosphoglyceric acid
250	190.723	6.35745	19	Glycolysis	3-Phosphoglyceric acid
251	191.489	6.38298	19	Glycolysis	D-Glyceraldehyde 3-phosphate
252	192.255	6.40851	19	Glycolysis	Glyceric acid
253	193.021	6.43404	19	Glycolysis	Glycerol
254	193.787	6.45957	19	Glycolysis	Glycerol 3-phosphate
255	194.553	6.48511	19	Glycolysis	Hexose Diphosphate Pool
256	195.319	6.51064	19	Glycolysis	Hexose Monophosphate Pool
257	196.085	6.53617	19	Glycolysis	Hexose Pool
258	196.851	6.5617	19	Glycolysis	L-Lactic acid
259	197.617	6.58723	19	Glycolysis	Phosphoenolpyruvic acid
260	198.383	6.61277	19	Glycolysis	Pyruvic acid
261	199.149	6.6383	20	Biopterin_(BH4)	Neopterin
262	199.915	6.66383	21	Taurine	Hypotaurine
263	200.681	6.68936	21	Taurine	Taurine
264	201.447	6.71489	22	Met/Cys/GSH	2-Ketobutyric acid
265	202.213	6.74043	22	Met/Cys/GSH	3-Methylthiopropionic acid
266	202.979	6.76596	22	Met/Cys/GSH	Creatine
267	203.745	6.79149	22	Met/Cys/GSH	Creatinine
268	204.511	6.81702	22	Met/Cys/GSH	Cysteamine
269	205.277	6.84255	22	Met/Cys/GSH	Cysteine-S-sulfate
270	206.043	6.86809	22	Met/Cys/GSH	L-Cystine
271	206.809	6.89362	22	Met/Cys/GSH	L-Methionine
272	207.574	6.91915	22	Met/Cys/GSH	Methionine sulfoxide
273	208.34	6.94468	22	Met/Cys/GSH	Methylcysteine
274	209.106	6.97021	22	Met/Cys/GSH	S-Adenosylhomocysteine
275	209.872	6.99574	23	Vitamin_B6	4-Pyridoxic acid
276	210.638	7.02128	23	Vitamin_B6	Pyridoxal 5-phosphate
277	211.404	7.04681	24	Ile/Val/Thr/Met	2-Hydroxy-3-methylbutyric acid
278	212.17	7.07234	24	Ile/Val/Thr/Met	3-Hydroxyisovaleryl Carnitine
279	212.936	7.09787	24	Ile/Val/Thr/Met	Alpha-ketoisovaleric acid
280	213.702	7.1234	24	Ile/Val/Thr/Met	Hydroxyisocaproic acid
281	214.468	7.14894	24	Ile/Val/Thr/Met	Isovalerylcarnitine
282	215.234	7.17447	24	Ile/Val/Thr/Met	Isovalerylglycine
283	216	7.2	24	Ile/Val/Thr/Met	Ketoleucine
284	216.766	7.22553	24	Ile/Val/Thr/Met	L-Valine
285	217.532	7.25106	24	Ile/Val/Thr/Met	L-isoleucine
286	218.298	7.2766	24	Ile/Val/Thr/Met	L-leucine
287	219.064	7.30213	24	Ile/Val/Thr/Met	Tiglylcarnitine
288	219.83	7.32766	25	CoQ10	CoQ10
289	220.596	7.35319	25	CoQ10	CoQ10H2
290	221.362	7.37872	26	Krebs_Cycle	2-Hydroxyglutarate
291	222.128	7.40426	26	Krebs_Cycle	2-Methylcitric acid
292	222.894	7.42979	26	Krebs_Cycle	Citramalic acid
293	223.66	7.45532	26	Krebs_Cycle	Citric_Isocitric
294	224.426	7.48085	26	Krebs_Cycle	Fumaric acid
295	225.191	7.50638	26	Krebs_Cycle	Itaconic acid
296	225.957	7.53191	26	Krebs_Cycle	Malic acid
297	226.723	7.55745	26	Krebs_Cycle	Oxaloacetic acid
298	227.489	7.58298	26	Krebs_Cycle	Succinic acid
299	228.255	7.60851	26	Krebs_Cycle	cis-aconitic acid
300	229.021	7.63404	27	Vitamin_D	1,25-Dihydroxyvitamin D3
301	229.787	7.65957	27	Vitamin_D	Vitamin D3
302	230.553	7.68511	28	Neurotransmitters	Acetylcholine
303	231.319	7.71064	28	Neurotransmitters	Dopamine
304	232.085	7.73617	28	Neurotransmitters	Glutamine
305	232.851	7.7617	28	Neurotransmitters	Homovanillic acid
306	233.617	7.78723	28	Neurotransmitters	L-Aspartic acid
307	234.383	7.81277	28	Neurotransmitters	L-Glutamic acid
308	235.149	7.8383	28	Neurotransmitters	MHPG-sulfate
309	235.915	7.86383	28	Neurotransmitters	N-Acetyl-L-aspartic acid
310	236.681	7.88936	28	Neurotransmitters	N-Acetylaspartylglutamic acid
311	237.447	7.91489	28	Neurotransmitters	N-methylphenethylamine
312	238.213	7.94043	29	Vitamin_B2	FAD
313	238.979	7.96596	29	Vitamin_B2	Riboflavin
314	239.745	7.99149	30	Cardiolipin	CL(18:2/18:1/18:1/20:4)
315	240.511	8.01702	30	Cardiolipin	CL(18:2/18:2/16:1/16:1)
316	241.277	8.04255	30	Cardiolipin	CL(18:2/18:2/18:1/18:1)
317	242.043	8.06809	30	Cardiolipin	CL(18:2/18:2/18:2/16:1)
318	242.809	8.09362	30	Cardiolipin	CL(18:2/18:2/18:2/18:1)
319	243.574	8.11915	30	Cardiolipin	CL(18:2/18:2/18:2/18:2)
320	244.34	8.14468	30	Cardiolipin	CL(18:2/18:2/18:2/20:4)
321	245.106	8.17021	30	Cardiolipin	CL(18:2/18:2/18:2/22:6)
322	245.872	8.19574	31	Peroxisomal_Metabolism	Glycolic acid
323	246.638	8.22128	31	Peroxisomal_Metabolism	Glyoxylic acid
324	247.404	8.24681	31	Peroxisomal_Metabolism	Oxalic acid
325	248.17	8.27234	32	Plasmalogens	PC(20:4/P-16:0)
326	248.936	8.29787	32	Plasmalogens	PC(20:5/P-16:0)
327	249.702	8.3234	32	Plasmalogens	PC(22:6/P-18:0)
328	250.468	8.34894	32	Plasmalogens	PC(24:0/P-18:0)
329	251.234	8.37447	32	Plasmalogens	Plasmalogen(20:4/p18:0)
330	252	8.4	32	Plasmalogens	Plasmalogen(22:6/p16:0)
331	252.766	8.42553	32	Plasmalogens	Plasmalogen(p16:0/20:4)
332	253.532	8.45106	32	Plasmalogens	Plasmalogen(p18:0/22:6)
333	254.298	8.4766	33	Thr/Asn	Alanine
334	255.064	8.50213	33	Thr/Asn	L-Asparagine
335	255.83	8.52766	33	Thr/Asn	L-Threonine
336	256.596	8.55319	34	Bile_Salts	Chenodeoxycholic acid
337	257.362	8.57872	34	Bile_Salts	Chenodeoxyglycocholic acid
338	258.128	8.60426	34	Bile_Salts	Cholic acid
339	258.894	8.62979	34	Bile_Salts	Deoxycholic acid
340	259.66	8.65532	34	Bile_Salts	Glycocholic acid
341	260.426	8.68085	34	Bile_Salts	Taurocholic acid
342	261.191	8.70638	34	Bile_Salts	Taurodeoxycholic acid Pool
343	261.957	8.73191	35	Phytonutrients	Ergothioneine
344	262.723	8.75745	35	Phytonutrients	Lutein
345	263.489	8.78298	35	Phytonutrients	Zeaxanthin
346	264.255	8.80851	36	GABA,_gluatamate	1-Pyrroline-5-carboxylic acid
347	265.021	8.83404	36	GABA,_gluatamate	Arginine
348	265.787	8.85957	36	GABA,_gluatamate	Gamma-Aminobutyric acid
349	266.553	8.88511	36	GABA,_gluatamate	L-Proline
350	267.319	8.91064	36	GABA,_gluatamate	N-Acetylornithine
351	268.085	8.93617	36	GABA,_gluatamate	Pyroglutamic acid
352	268.851	8.9617	37	Endocannabinoids	2-Arachidonylglycerol
353	269.617	8.98723	37	Endocannabinoids	Anandamide
354	270.383	9.01277	37	Endocannabinoids	N-oleoylethanolamine
355	271.149	9.0383	37	Endocannabinoids	Palmitoylethanolamide
356	271.915	9.06383	38	Polyamine	5-Methylthioadenosine
357	272.681	9.08936	38	Polyamine	Homoarginine
358	273.447	9.11489	38	Polyamine	Homocitrulline
359	274.213	9.14043	38	Polyamine	N-acetylputrescine
360	274.979	9.16596	38	Polyamine	N-alpha-Acetylarginine
361	275.745	9.19149	38	Polyamine	Spermine
362	276.511	9.21702	39	Glycosphingolipids	DHC(18:1/16:0)
363	277.277	9.24255	39	Glycosphingolipids	DHC(18:1/22:0)
364	278.043	9.26809	39	Glycosphingolipids	DHC(18:1/24:1)
365	278.809	9.29362	39	Glycosphingolipids	GD3(d18:1/16:0)
366	279.574	9.31915	39	Glycosphingolipids	GD3(d18:1/16:1)
367	280.34	9.34468	39	Glycosphingolipids	GM3(d18:1/16:0)
368	281.106	9.37021	39	Glycosphingolipids	GM3(d18:1/16:1)
369	281.872	9.39574	39	Glycosphingolipids	GM3(d18:1/18:1)
370	282.638	9.42128	39	Glycosphingolipids	GM3(d18:1/24:1)
371	283.404	9.44681	39	Glycosphingolipids	MHC(18:1/16:0)
372	284.17	9.47234	39	Glycosphingolipids	MHC(18:1/24:1)
373	284.936	9.49787	39	Glycosphingolipids	MHC(18:2/16:0)
374	285.702	9.5234	39	Glycosphingolipids	THC 18:1/16:0
375	286.468	9.54894	39	Glycosphingolipids	THC 18:1/18:0
376	287.234	9.57447	39	Glycosphingolipids	THC 18:1/22:0
377	288	9.6	39	Glycosphingolipids	THC 18:1/24:0
378	288.766	9.62553	39	Glycosphingolipids	THC 18:1/24:1
379	289.532	9.65106	40	Deoxysphingolipids	1-deoxysphingosine(m18:1)
380	290.298	9.6766	40	Deoxysphingolipids	DeoxyCer(m18:1/16:0)
381	291.064	9.70213	40	Deoxysphingolipids	DeoxyCer(m18:1/18:0)
382	291.83	9.72766	40	Deoxysphingolipids	DeoxyCer(m18:1/20:0)
383	292.596	9.75319	40	Deoxysphingolipids	DeoxyCer(m18:1/22:0)
384	293.362	9.77872	40	Deoxysphingolipids	DeoxyCer(m18:1/24:0)
385	294.128	9.80426	40	Deoxysphingolipids	DeoxyCer(m18:1/24:1)
386	294.894	9.82979	40	Deoxysphingolipids	DeoxydihydroCer(m18:0/16:0)
387	295.66	9.85532	40	Deoxysphingolipids	DeoxydihydroCer(m18:0/18:0)
388	296.426	9.88085	40	Deoxysphingolipids	DeoxydihydroCer(m18:0/22:0)
389	297.191	9.90638	40	Deoxysphingolipids	DeoxydihydroCer(m18:0/24:1)
390	297.957	9.93191	41	Ceramides	Ceramide(d18:1/12:0)
391	298.723	9.95745	41	Ceramides	Ceramide(d18:1/16:0 OH)
392	299.489	9.98298	41	Ceramides	Ceramide(d18:1/16:0)
393	300.255	10.0085	41	Ceramides	Ceramide(d18:1/16:1 OH)
394	301.021	10.034	41	Ceramides	Ceramide(d18:1/16:1)
395	301.787	10.0596	41	Ceramides	Ceramide(d18:1/16:2 OH)
396	302.553	10.0851	41	Ceramides	Ceramide(d18:1/18:0 OH)
397	303.319	10.1106	41	Ceramides	Ceramide(d18:1/18:0)
398	304.085	10.1362	41	Ceramides	Ceramide(d18:1/18:1 OH)
399	304.851	10.1617	41	Ceramides	Ceramide(d18:1/18:1)
400	305.617	10.1872	41	Ceramides	Ceramide(d18:1/18:2 OH)
401	306.383	10.2128	41	Ceramides	Ceramide(d18:1/18:2)
402	307.149	10.2383	41	Ceramides	Ceramide(d18:1/20:0 OH)
403	307.915	10.2638	41	Ceramides	Ceramide(d18:1/20:0)
404	308.681	10.2894	41	Ceramides	Ceramide(d18:1/20:1 OH)
405	309.447	10.3149	41	Ceramides	Ceramide(d18:1/20:1)
406	310.213	10.3404	41	Ceramides	Ceramide(d18:1/20:2 OH)
407	310.979	10.366	41	Ceramides	Ceramide(d18:1/20:2)
408	311.745	10.3915	41	Ceramides	Ceramide(d18:1/22:0 OH)
409	312.511	10.417	41	Ceramides	Ceramide(d18:1/22:0)
410	313.277	10.4426	41	Ceramides	Ceramide(d18:1/22:1)
411	314.043	10.4681	41	Ceramides	Ceramide(d18:1/22:2 OH)
412	314.809	10.4936	41	Ceramides	Ceramide(d18:1/22:2)
413	315.574	10.5191	41	Ceramides	Ceramide(d18:1/23:0) or Ceramide(d18:1/22:1 OH)
414	316.34	10.5447	41	Ceramides	Ceramide(d18:1/24:0 OH)
415	317.106	10.5702	41	Ceramides	Ceramide(d18:1/24:0)
416	317.872	10.5957	41	Ceramides	Ceramide(d18:1/24:1)
417	318.638	10.6213	41	Ceramides	Ceramide(d18:1/24:2 OH)
418	319.404	10.6468	41	Ceramides	Ceramide(d18:1/24:2)
419	320.17	10.6723	41	Ceramides	Ceramide(d18:1/25:0)
420	320.936	10.6979	41	Ceramides	Ceramide(d18:1/26:0 OH)
421	321.702	10.7234	41	Ceramides	Ceramide(d18:1/26:0)
422	322.468	10.7489	41	Ceramides	Ceramide(d18:1/26:1 OH)
423	323.234	10.7745	42	Tyr/Phe	Cinnamoylglycine
424	324	10.8	42	Tyr/Phe	Homogentisic acid
425	324.766	10.8255	42	Tyr/Phe	L-Phenylalanine
426	325.532	10.8511	42	Tyr/Phe	L-Tyrosine
427	326.298	10.8766	43	1-Carbon/Folate	5-Methyltetrahydrofolic acid
428	327.064	10.9021	43	1-Carbon/Folate	Betaine
429	327.83	10.9277	43	1-Carbon/Folate	Choline
430	328.596	10.9532	43	1-Carbon/Folate	Dimethylglycine
431	329.362	10.9787	43	1-Carbon/Folate	Glycine
432	330.128	11.0043	43	1-Carbon/Folate	L-Serine
433	330.894	11.0298	44	Collagen	Aminoadipic acid
434	331.66	11.0553	44	Collagen	Hydroxyproline
435	332.426	11.0809	44	Collagen	Lysine_Glutamine
436	333.191	11.1064	44	Collagen	Pipecolic acid
437	333.957	11.1319	45	PPP,_Gluconate	6-Phosphogluconic acid
438	334.723	11.1574	45	PPP,_Gluconate	Glucaric acid
439	335.489	11.183	45	PPP,_Gluconate	Gluconolactone
440	336.255	11.2085	45	PPP,_Gluconate	Octulose-monophosphate
441	337.021	11.234	45	PPP,_Gluconate	Ribose 5-phosphate
442	337.787	11.2596	46	Nonglucose_sugars	Glucosamine
443	338.553	11.2851	46	Nonglucose_sugars	Hexose Disaccharide Pool
444	339.319	11.3106	46	Nonglucose_sugars	Myoinositol
445	340.085	11.3362	46	Nonglucose_sugars	N-Acetyl-glucosamine 1-phosphate
446	340.851	11.3617	47	NO,_Lipoic_acid	Azelaic acid
447	341.617	11.3872	47	NO,_Lipoic_acid	Dimethyl-L-arginine
448	342.383	11.4128	47	NO,_Lipoic_acid	Lipoic acid
449	343.149	11.4383	47	NO,_Lipoic_acid	Malondialdehyde
450	343.915	11.4638	47	NO,_Lipoic_acid	Selenomethionine
451	344.681	11.4894	48	Trp/5HT	Kynurenic acid
452	345.447	11.5149	48	Trp/5HT	L-Kynurenine
453	346.213	11.5404	48	Trp/5HT	L-Tryptophan
454	346.979	11.566	48	Trp/5HT	Quinolinic Acid
455	347.745	11.5915	48	Trp/5HT	Serotonin
456	348.511	11.617	49	Histidine/Histamine	1-Methylhistidine
457	349.277	11.6426	49	Histidine/Histamine	Carnosine
458	350.043	11.6681	49	Histidine/Histamine	Histamine
459	350.809	11.6936	49	Histidine/Histamine	Imidazoleacetic acid
460	351.574	11.7191	49	Histidine/Histamine	L-Histidine
461	352.34	11.7447	50	Urea_Cycle	Citrulline
462	353.106	11.7702	50	Urea_Cycle	N-Acetylglutamic acid
463	353.872	11.7957	50	Urea_Cycle	Ornithine
464	354.638	11.8213	50	Urea_Cycle	Phenylacetylglutamine
465	355.404	11.8468	50	Urea_Cycle	Urea
466	356.17	11.8723	51	Niacin	1-Methylnicotinamide
467	356.936	11.8979	51	Niacin	Niacinamide
468	357.702	11.9234	51	Niacin	Nicotinamide N-oxide
469	358.468	11.9489	51	Niacin	Nicotinamide riboside
470	359.234	11.9745	51	Niacin	Nicotinic acid

## Sheet: Data 7. NBS network preASD
Supplementary Data 7. Metabolic network statistics in pre-ASD newborn males. Pearson correlation analysis.
Unique Pair ID	from	to	r	p	FDR	Q value	abs(r)	FROM CINDEX	Pathway1	Endo/Exo1	TO CINDEX	Pathway2	Endo/Exo2	Pathway
0	1,25-Dihydroxyvitamin D3	1-Methyladenosine	-0.117117	0.341533	0.585181	0.436612	0.117117	CNX2000	Vitamin D (Calciferol) Metabolism	Endogenous	CNX0001	Purine Metabolism	Endogenous	OUT
1	1,25-Dihydroxyvitamin D3	1-Methylhistidine	0.115886	0.346665	0.589161	0.439581	0.115886	CNX2000	Vitamin D (Calciferol) Metabolism	Endogenous	CNX0003	Histidine, Histamine, Carnosine Metabolism	Endogenous	OUT
2	1,25-Dihydroxyvitamin D3	1-Pyrroline-5-carboxylic acid	-0.0110638	0.928648	0.886254	0.661247	0.0110638	CNX2000	Vitamin D (Calciferol) Metabolism	Endogenous	CNX0005	GABA, Glutamate, Arginine, Ornithine, Proline Metabolism	Endogenous	OUT
3	1,25-Dihydroxyvitamin D3	11,12-Epoxyeicosatrienoic acid	-0.202393	0.0978819	0.310302	0.231521	0.202393	CNX2000	Vitamin D (Calciferol) Metabolism	Endogenous	CNX0008	Eicosanoid and Resolvin Metabolism	Endogenous	OUT
4	1,25-Dihydroxyvitamin D3	11-HETE	-0.188587	0.123523	0.350403	0.261441	0.188587	CNX2000	Vitamin D (Calciferol) Metabolism	Endogenous	CNX0009	Eicosanoid and Resolvin Metabolism	Endogenous	OUT
5	1,25-Dihydroxyvitamin D3	12-HETE	-0.146319	0.233801	0.486734	0.363159	0.146319	CNX2000	Vitamin D (Calciferol) Metabolism	Endogenous	CNX0010	Eicosanoid and Resolvin Metabolism	Endogenous	OUT
6	1,25-Dihydroxyvitamin D3	13S-hydroxyoctadecadienoic acid	0.100563	0.414523	0.639232	0.47694	0.100563	CNX2000	Vitamin D (Calciferol) Metabolism	Endogenous	CNX0012	Eicosanoid and Resolvin Metabolism	Endogenous	OUT
7	1,25-Dihydroxyvitamin D3	14,15-Epoxy-5,8,11-eicosatrienoic acid	-0.257886	0.0337359	0.167625	0.125068	0.257886	CNX2000	Vitamin D (Calciferol) Metabolism	Endogenous	CNX0014	Eicosanoid and Resolvin Metabolism	Endogenous	OUT
8	1,25-Dihydroxyvitamin D3	15-HETE	-0.244951	0.0440882	0.196991	0.146978	0.244951	CNX2000	Vitamin D (Calciferol) Metabolism	Endogenous	CNX0015	Eicosanoid and Resolvin Metabolism	Endogenous	OUT
9	1,25-Dihydroxyvitamin D3	2-Deoxyguanosine 5-monophosphate	0.0991581	0.421106	0.644	0.480497	0.0991581	CNX2000	Vitamin D (Calciferol) Metabolism	Endogenous	CNX0022	Purine Metabolism	Endogenous	OUT
10	1,25-Dihydroxyvitamin D3	2-Hydroxy-3-methylbutyric acid	-0.0700446	0.570312	0.734269	0.547848	0.0700446	CNX2000	Vitamin D (Calciferol) Metabolism	Endogenous	CNX0024	Branch Chain Amino Acid Metabolism	Endogenous	OUT
11	1,25-Dihydroxyvitamin D3	2-Hydroxyglutarate	-0.0180927	0.883572	0.871617	0.650326	0.0180927	CNX2000	Vitamin D (Calciferol) Metabolism	Endogenous	CNX0025	Krebs Cycle	Endogenous	OUT
12	1,25-Dihydroxyvitamin D3	2-Keto-L-gluconate	-0.225525	0.064436	0.246318	0.183782	0.225525	CNX2000	Vitamin D (Calciferol) Metabolism	Endogenous	CNX0027	Microbiome Metabolism	Endogenous	OUT
13	1,25-Dihydroxyvitamin D3	2-Ketobutyric acid	0.0777814	0.528389	0.71066	0.530233	0.0777814	CNX2000	Vitamin D (Calciferol) Metabolism	Endogenous	CNX0028	SAM, SAH, Methionine, Cysteine, Glutathione Metabolism	Endogenous	OUT
14	1,25-Dihydroxyvitamin D3	2-Methylcitric acid	0.19229	0.11619	0.339813	0.253539	0.19229	CNX2000	Vitamin D (Calciferol) Metabolism	Endogenous	CNX0031	Krebs Cycle	Endogenous	OUT
15	1,25-Dihydroxyvitamin D3	2-Octenoylcarnitine	0.0421069	0.733152	0.812644	0.606325	0.0421069	CNX2000	Vitamin D (Calciferol) Metabolism	Endogenous	CNX0032	Fatty Acid Oxidation and Synthesis	Endogenous	OUT
16	1,25-Dihydroxyvitamin D3	2-Picolinic acid	0.128414	0.296659	0.547062	0.40817	0.128414	CNX2000	Vitamin D (Calciferol) Metabolism	Endogenous	CNX2011	Tryptophan, Kynurenine, Serotonin, Melatonin Metabolism	Endogenous	OUT
17	1,25-Dihydroxyvitamin D3	20-Hydroxyeicosatetraenoic acid	-0.119452	0.331924	0.577372	0.430785	0.119452	CNX2000	Vitamin D (Calciferol) Metabolism	Endogenous	CNX0042	Eicosanoid and Resolvin Metabolism	Endogenous	OUT
18	1,25-Dihydroxyvitamin D3	24,25-Dihydrolanosterol	0.0675211	0.584313	0.741361	0.55314	0.0675211	CNX2000	Vitamin D (Calciferol) Metabolism	Endogenous	CNX0045	Cholesterol, Cortisol, Non-Gonadal Steroid Metabolism	Endogenous	OUT
19	1,25-Dihydroxyvitamin D3	3, 5-Tetradecadiencarnitine	0.178066	0.146284	0.383104	0.28584	0.178066	CNX2000	Vitamin D (Calciferol) Metabolism	Endogenous	CNX0067	Fatty Acid Oxidation and Synthesis	Endogenous	OUT
20	1,25-Dihydroxyvitamin D3	3-Aminoisobutyric acid	0.00805135	0.948044	0.892701	0.666057	0.00805135	CNX2000	Vitamin D (Calciferol) Metabolism	Endogenous	CNX0019	Pyrimidine Metabolism	Endogenous	OUT
21	1,25-Dihydroxyvitamin D3	3-Hydroxy-cis-5-tetradecenoylcarnitine	0.017878	0.884945	0.872042	0.650643	0.017878	CNX2000	Vitamin D (Calciferol) Metabolism	Endogenous	CNX0050	Fatty Acid Oxidation and Synthesis	Endogenous	OUT
22	1,25-Dihydroxyvitamin D3	3-Hydroxydodecanoylcarnitine	0.0711684	0.564128	0.730632	0.545135	0.0711684	CNX2000	Vitamin D (Calciferol) Metabolism	Endogenous	CNX0053	Fatty Acid Oxidation and Synthesis	Endogenous	OUT
23	1,25-Dihydroxyvitamin D3	3-Hydroxyhexadecanoylcarnitine	-0.0199921	0.871448	0.867662	0.647375	0.0199921	CNX2000	Vitamin D (Calciferol) Metabolism	Endogenous	CNX0054	Fatty Acid Oxidation and Synthesis	Endogenous	OUT
24	1,25-Dihydroxyvitamin D3	3-Hydroxyhexadecenoylcarnitine	-0.079733	0.518062	0.70509	0.526077	0.079733	CNX2000	Vitamin D (Calciferol) Metabolism	Endogenous	CNX0055	Fatty Acid Oxidation and Synthesis	Endogenous	OUT
25	1,25-Dihydroxyvitamin D3	3-Hydroxyisovaleryl Carnitine	0.130978	0.287038	0.537946	0.401369	0.130978	CNX2000	Vitamin D (Calciferol) Metabolism	Endogenous	CNX0058	Branch Chain Amino Acid Metabolism	Endogenous	OUT
26	1,25-Dihydroxyvitamin D3	3-Hydroxylinoleylcarnitine	0.268756	0.0266864	0.145334	0.108436	0.268756	CNX2000	Vitamin D (Calciferol) Metabolism	Endogenous	CNX0060	Fatty Acid Oxidation and Synthesis	Endogenous	OUT
27	1,25-Dihydroxyvitamin D3	3-Hydroxyoleoylcarnitine	-0.0306085	0.804302	0.841885	0.628142	0.0306085	CNX2000	Vitamin D (Calciferol) Metabolism	Endogenous	CNX0061	Fatty Acid Oxidation and Synthesis	Endogenous	OUT
28	1,25-Dihydroxyvitamin D3	3-Phosphoglyceric acid	-0.362496	0.00238274	0.0285569	0.0213067	0.362496	CNX2000	Vitamin D (Calciferol) Metabolism	Endogenous	CNX0066	Glycolysis and Gluconeogenesis Metabolism	Endogenous	OUT
29	1,25-Dihydroxyvitamin D3	4-Hydroxyphenyllactic acid	-0.359558	0.00260025	0.0304065	0.0226867	0.359558	CNX2000	Vitamin D (Calciferol) Metabolism	Endogenous	CNX0073	Microbiome Metabolism	Endogenous	OUT
30	1,25-Dihydroxyvitamin D3	4-Pyridoxic acid	-0.0421932	0.732625	0.81247	0.606195	0.0421932	CNX2000	Vitamin D (Calciferol) Metabolism	Endogenous	CNX0076	Vitamin B6 (Pyridoxine) Metabolism	Endogenous	OUT
31	1,25-Dihydroxyvitamin D3	5-HETE	0.149347	0.224158	0.477086	0.355961	0.149347	CNX2000	Vitamin D (Calciferol) Metabolism	Endogenous	CNX0079	Eicosanoid and Resolvin Metabolism	Endogenous	OUT
32	1,25-Dihydroxyvitamin D3	5-Methylthioadenosine	-0.241567	0.0471915	0.205365	0.153225	0.241567	CNX2000	Vitamin D (Calciferol) Metabolism	Endogenous	CNX0085	Polyamine Metabolism	Endogenous	OUT
33	1,25-Dihydroxyvitamin D3	6-Phosphogluconic acid	-0.168415	0.169794	0.414305	0.309119	0.168415	CNX2000	Vitamin D (Calciferol) Metabolism	Endogenous	CNX0093	Pentose Phosphate, Gluconate Metabolism	Endogenous	OUT
34	1,25-Dihydroxyvitamin D3	7-Dehydrocholesterol	-0.199458	0.102952	0.318678	0.23777	0.199458	CNX2000	Vitamin D (Calciferol) Metabolism	Endogenous	CNX0094	Cholesterol, Cortisol, Non-Gonadal Steroid Metabolism	Endogenous	OUT
35	1,25-Dihydroxyvitamin D3	7-Methylguanosine	0.247773	0.0416308	0.190437	0.142088	0.247773	CNX2000	Vitamin D (Calciferol) Metabolism	Endogenous	CNX0096	Purine Metabolism	Endogenous	OUT
36	1,25-Dihydroxyvitamin D3	7-methylguanine	-0.00926564	0.940221	0.889883	0.663954	0.00926564	CNX2000	Vitamin D (Calciferol) Metabolism	Endogenous	CNX2002	Purine Metabolism	Endogenous	OUT
37	1,25-Dihydroxyvitamin D3	8,9-Epoxyeicosatrienoic acid	-0.209783	0.085978	0.289178	0.21576	0.209783	CNX2000	Vitamin D (Calciferol) Metabolism	Endogenous	CNX0103	Eicosanoid and Resolvin Metabolism	Endogenous	OUT
38	1,25-Dihydroxyvitamin D3	8-HETE	-0.278358	0.0215349	0.12713	0.0948538	0.278358	CNX2000	Vitamin D (Calciferol) Metabolism	Endogenous	CNX0098	Eicosanoid and Resolvin Metabolism	Endogenous	OUT
39	1,25-Dihydroxyvitamin D3	9-Decenoylcarnitine	0.0556064	0.652429	0.775299	0.578461	0.0556064	CNX2000	Vitamin D (Calciferol) Metabolism	Endogenous	CNX0104	Fatty Acid Oxidation and Synthesis	Endogenous	OUT
40	1,25-Dihydroxyvitamin D3	9-HETE	-0.190844	0.119012	0.344043	0.256696	0.190844	CNX2000	Vitamin D (Calciferol) Metabolism	Endogenous	CNX0105	Eicosanoid and Resolvin Metabolism	Endogenous	OUT
41	1,25-Dihydroxyvitamin D3	9-Hexadecenoylcarnitine	0.0348274	0.777978	0.831306	0.620249	0.0348274	CNX2000	Vitamin D (Calciferol) Metabolism	Endogenous	CNX0106	Fatty Acid Oxidation and Synthesis	Endogenous	OUT
42	1,25-Dihydroxyvitamin D3	AICAR	0.0185421	0.880701	0.87067	0.649619	0.0185421	CNX2000	Vitamin D (Calciferol) Metabolism	Endogenous	CNX0125	Purine Metabolism	Endogenous	OUT
43	1,25-Dihydroxyvitamin D3	Adenine	-0.0615768	0.617895	0.758751	0.566114	0.0615768	CNX2000	Vitamin D (Calciferol) Metabolism	Endogenous	CNX0115	Purine Metabolism	Endogenous	OUT
44	1,25-Dihydroxyvitamin D3	Adenosine	-0.0201098	0.870699	0.867376	0.647161	0.0201098	CNX2000	Vitamin D (Calciferol) Metabolism	Endogenous	CNX0116	Purine Metabolism	Endogenous	OUT
45	1,25-Dihydroxyvitamin D3	Adenosine diphosphate	-0.231939	0.0570143	0.229408	0.171164	0.231939	CNX2000	Vitamin D (Calciferol) Metabolism	Endogenous	CNX0122	Purine Metabolism	Endogenous	OUT
46	1,25-Dihydroxyvitamin D3	Adenosine monophosphate	-0.159005	0.195272	0.444034	0.3313	0.159005	CNX2000	Vitamin D (Calciferol) Metabolism	Endogenous	CNX0117	Purine Metabolism	Endogenous	OUT
47	1,25-Dihydroxyvitamin D3	Adenosine triphosphate	-0.219373	0.0722684	0.262077	0.19554	0.219373	CNX2000	Vitamin D (Calciferol) Metabolism	Endogenous	CNX0118	Purine Metabolism	Endogenous	OUT
48	1,25-Dihydroxyvitamin D3	Adipic acid	0.0592572	0.63122	0.76506	0.570822	0.0592572	CNX2000	Vitamin D (Calciferol) Metabolism	Endogenous	CNX0120	Fatty Acid Oxidation and Synthesis	Endogenous	OUT
49	1,25-Dihydroxyvitamin D3	Adipoylcarnitine	-0.0209627	0.865264	0.865398	0.645686	0.0209627	CNX2000	Vitamin D (Calciferol) Metabolism	Endogenous	CNX0121	Fatty Acid Oxidation and Synthesis	Endogenous	OUT
50	1,25-Dihydroxyvitamin D3	Alanine	-0.413297	0.000460128	0.00830203	0.00619426	0.413297	CNX2000	Vitamin D (Calciferol) Metabolism	Endogenous	CNX0126	Amino Acid Metabolism (not otherwise covered)	Endogenous	OUT
51	1,25-Dihydroxyvitamin D3	Allantoic acid	0.1426	0.24603	0.498634	0.372038	0.1426	CNX2000	Vitamin D (Calciferol) Metabolism	Endogenous	CNX0132	Purine Metabolism	Endogenous	OUT
52	1,25-Dihydroxyvitamin D3	Anandamide	0.188987	0.122714	0.34919	0.260536	0.188987	CNX2000	Vitamin D (Calciferol) Metabolism	Endogenous	CNX0147	Endocannabinoid Metabolism	Endogenous	OUT
53	1,25-Dihydroxyvitamin D3	Androsterone sulfate	-0.0348128	0.778069	0.831352	0.620284	0.0348128	CNX2000	Vitamin D (Calciferol) Metabolism	Endogenous	CNX0822	Cholesterol, Cortisol, Non-Gonadal Steroid Metabolism	Endogenous	OUT
54	1,25-Dihydroxyvitamin D3	Arachidonic Acid	-0.197492	0.106461	0.324356	0.242007	0.197492	CNX2000	Vitamin D (Calciferol) Metabolism	Endogenous	CNX0149	Eicosanoid and Resolvin Metabolism	Endogenous	OUT
55	1,25-Dihydroxyvitamin D3	Arachidonyl carnitine	0.0790768	0.521523	0.706842	0.527385	0.0790768	CNX2000	Vitamin D (Calciferol) Metabolism	Endogenous	CNX0150	Fatty Acid Oxidation and Synthesis	Endogenous	OUT
56	1,25-Dihydroxyvitamin D3	Arginine	0.243279	0.0456	0.201384	0.150256	0.243279	CNX2000	Vitamin D (Calciferol) Metabolism	Endogenous	CNX0151	GABA, Glutamate, Arginine, Ornithine, Proline Metabolism	Endogenous	OUT
57	1,25-Dihydroxyvitamin D3	Aspartylglycosamine	-0.0297543	0.80966	0.843842	0.629602	0.0297543	CNX2000	Vitamin D (Calciferol) Metabolism	Endogenous	CNX0154	Amino-Sugar, Galactose, & Non-Glucose Metabolism	Endogenous	OUT
58	1,25-Dihydroxyvitamin D3	Azelaic acid	0.190981	0.118744	0.343604	0.256368	0.190981	CNX2000	Vitamin D (Calciferol) Metabolism	Endogenous	CNX0164	Nitric Oxide, Superoxide, Peroxide Metabolism	Endogenous	OUT
59	1,25-Dihydroxyvitamin D3	BMP(16:0/16:0)	-0.177312	0.148027	0.385606	0.287706	0.177312	CNX2000	Vitamin D (Calciferol) Metabolism	Endogenous	CNX0177	Phospholipid Metabolism	Endogenous	OUT
60	1,25-Dihydroxyvitamin D3	BMP(18:1/16:0)	-0.29873	0.0133421	0.0940169	0.0701473	0.29873	CNX2000	Vitamin D (Calciferol) Metabolism	Endogenous	CNX0178	Phospholipid Metabolism	Endogenous	OUT
61	1,25-Dihydroxyvitamin D3	BMP(18:1/16:1)	-0.356824	0.00281832	0.032227	0.024045	0.356824	CNX2000	Vitamin D (Calciferol) Metabolism	Endogenous	CNX0179	Phospholipid Metabolism	Endogenous	OUT
62	1,25-Dihydroxyvitamin D3	BMP(18:1/18:0)	-0.260067	0.0322085	0.162852	0.121507	0.260067	CNX2000	Vitamin D (Calciferol) Metabolism	Endogenous	CNX0180	Phospholipid Metabolism	Endogenous	OUT
63	1,25-Dihydroxyvitamin D3	BMP(18:1/18:1)	-0.250177	0.0396275	0.18494	0.137986	0.250177	CNX2000	Vitamin D (Calciferol) Metabolism	Endogenous	CNX0181	Phospholipid Metabolism	Endogenous	OUT
64	1,25-Dihydroxyvitamin D3	BMP(18:1/18:2)	-0.141444	0.249919	0.5023	0.374773	0.141444	CNX2000	Vitamin D (Calciferol) Metabolism	Endogenous	CNX0182	Phospholipid Metabolism	Endogenous	OUT
65	1,25-Dihydroxyvitamin D3	BMP(18:1/20:4)	-0.278033	0.0216944	0.127804	0.0953565	0.278033	CNX2000	Vitamin D (Calciferol) Metabolism	Endogenous	CNX0183	Phospholipid Metabolism	Endogenous	OUT
66	1,25-Dihydroxyvitamin D3	BMP(18:1/22:5)	-0.187144	0.126474	0.354831	0.264744	0.187144	CNX2000	Vitamin D (Calciferol) Metabolism	Endogenous	CNX0184	Phospholipid Metabolism	Endogenous	OUT
67	1,25-Dihydroxyvitamin D3	BMP(18:1/22:6)	-0.0898937	0.465991	0.673619	0.502596	0.0898937	CNX2000	Vitamin D (Calciferol) Metabolism	Endogenous	CNX0185	Phospholipid Metabolism	Endogenous	OUT
68	1,25-Dihydroxyvitamin D3	BMP(20:4/22:6)	-0.00925101	0.940316	0.889925	0.663986	0.00925101	CNX2000	Vitamin D (Calciferol) Metabolism	Endogenous	CNX0186	Phospholipid Metabolism	Endogenous	OUT
69	1,25-Dihydroxyvitamin D3	BMP(22:5/22:6)	0.0934635	0.448396	0.662019	0.493942	0.0934635	CNX2000	Vitamin D (Calciferol) Metabolism	Endogenous	CNX0187	Phospholipid Metabolism	Endogenous	OUT
70	1,25-Dihydroxyvitamin D3	BMP(22:6/22:6)	0.308936	0.0103666	0.0793064	0.0591716	0.308936	CNX2000	Vitamin D (Calciferol) Metabolism	Endogenous	CNX0188	Phospholipid Metabolism	Endogenous	OUT
71	1,25-Dihydroxyvitamin D3	Benzoic acid	-0.0439308	0.722052	0.80787	0.602763	0.0439308	CNX2000	Vitamin D (Calciferol) Metabolism	Endogenous	CNX0169	Microbiome Metabolism	Endogenous	OUT
72	1,25-Dihydroxyvitamin D3	Betaine	0.0266867	0.82897	0.851458	0.635285	0.0266867	CNX2000	Vitamin D (Calciferol) Metabolism	Endogenous	CNX0171	1-Carbon, Folate Metabolism	Endogenous	OUT
73	1,25-Dihydroxyvitamin D3	Butyrylcarnitine	-0.0436782	0.723585	0.808565	0.603282	0.0436782	CNX2000	Vitamin D (Calciferol) Metabolism	Endogenous	CNX0192	Microbiome Metabolism	Endogenous	OUT
74	1,25-Dihydroxyvitamin D3	CDP-choline	-0.30821	0.0105573	0.0802783	0.0598967	0.30821	CNX2000	Vitamin D (Calciferol) Metabolism	Endogenous	CNX1090	Phospholipid Metabolism	Endogenous	OUT
75	1,25-Dihydroxyvitamin D3	CL(18:2/18:1/18:1/20:4)	-0.0689712	0.576249	0.73696	0.549856	0.0689712	CNX2000	Vitamin D (Calciferol) Metabolism	Endogenous	CNX0268	Cardiolipin Metabolism	Endogenous	OUT
76	1,25-Dihydroxyvitamin D3	CL(18:2/18:2/16:1/16:1)	-0.232493	0.0564073	0.227993	0.170109	0.232493	CNX2000	Vitamin D (Calciferol) Metabolism	Endogenous	CNX0269	Cardiolipin Metabolism	Endogenous	OUT
77	1,25-Dihydroxyvitamin D3	CL(18:2/18:2/18:1/18:1)	-0.222353	0.0683842	0.254322	0.189753	0.222353	CNX2000	Vitamin D (Calciferol) Metabolism	Endogenous	CNX0270	Cardiolipin Metabolism	Endogenous	OUT
78	1,25-Dihydroxyvitamin D3	CL(18:2/18:2/18:2/16:1)	-0.0641513	0.60325	0.751817	0.560941	0.0641513	CNX2000	Vitamin D (Calciferol) Metabolism	Endogenous	CNX0271	Cardiolipin Metabolism	Endogenous	OUT
79	1,25-Dihydroxyvitamin D3	CL(18:2/18:2/18:2/18:1)	-0.113304	0.357585	0.598042	0.446207	0.113304	CNX2000	Vitamin D (Calciferol) Metabolism	Endogenous	CNX0272	Cardiolipin Metabolism	Endogenous	OUT
80	1,25-Dihydroxyvitamin D3	CL(18:2/18:2/18:2/18:2)	-0.142844	0.245212	0.497802	0.371417	0.142844	CNX2000	Vitamin D (Calciferol) Metabolism	Endogenous	CNX0273	Cardiolipin Metabolism	Endogenous	OUT
81	1,25-Dihydroxyvitamin D3	CL(18:2/18:2/18:2/20:4)	-0.0599705	0.62711	0.763126	0.569379	0.0599705	CNX2000	Vitamin D (Calciferol) Metabolism	Endogenous	CNX0274	Cardiolipin Metabolism	Endogenous	OUT
82	1,25-Dihydroxyvitamin D3	CL(18:2/18:2/18:2/22:6)	-0.150869	0.219418	0.471823	0.352034	0.150869	CNX2000	Vitamin D (Calciferol) Metabolism	Endogenous	CNX0275	Cardiolipin Metabolism	Endogenous	OUT
83	1,25-Dihydroxyvitamin D3	Carnosine	0.024711	0.841461	0.85588	0.638584	0.024711	CNX2000	Vitamin D (Calciferol) Metabolism	Endogenous	CNX0200	Histidine, Histamine, Carnosine Metabolism	Endogenous	OUT
84	1,25-Dihydroxyvitamin D3	Ceramide(d18:1/12:0)	-0.273443	0.0240549	0.136466	0.101819	0.273443	CNX2000	Vitamin D (Calciferol) Metabolism	Endogenous	CNX0204	Ceramide Metabolism	Endogenous	OUT
85	1,25-Dihydroxyvitamin D3	Ceramide(d18:1/16:0 OH)	-0.227383	0.0622098	0.241036	0.17984	0.227383	CNX2000	Vitamin D (Calciferol) Metabolism	Endogenous	CNX0205	Ceramide Metabolism	Endogenous	OUT
86	1,25-Dihydroxyvitamin D3	Ceramide(d18:1/16:0)	-0.109804	0.372724	0.608944	0.454342	0.109804	CNX2000	Vitamin D (Calciferol) Metabolism	Endogenous	CNX0206	Ceramide Metabolism	Endogenous	OUT
87	1,25-Dihydroxyvitamin D3	Ceramide(d18:1/16:1 OH)	-0.145613	0.23609	0.488937	0.364802	0.145613	CNX2000	Vitamin D (Calciferol) Metabolism	Endogenous	CNX0207	Ceramide Metabolism	Endogenous	OUT
88	1,25-Dihydroxyvitamin D3	Ceramide(d18:1/16:1)	-0.258118	0.0335709	0.1671	0.124675	0.258118	CNX2000	Vitamin D (Calciferol) Metabolism	Endogenous	CNX0208	Ceramide Metabolism	Endogenous	OUT
89	1,25-Dihydroxyvitamin D3	Ceramide(d18:1/16:2 OH)	-0.114079	0.354286	0.595492	0.444305	0.114079	CNX2000	Vitamin D (Calciferol) Metabolism	Endogenous	CNX0209	Ceramide Metabolism	Endogenous	OUT
90	1,25-Dihydroxyvitamin D3	Ceramide(d18:1/16:2)	0.101851	0.408541	0.63515	0.473895	0.101851	CNX2000	Vitamin D (Calciferol) Metabolism	Endogenous	CNX0210	Ceramide Metabolism	Endogenous	OUT
91	1,25-Dihydroxyvitamin D3	Ceramide(d18:1/18:0 OH)	-0.184845	0.131286	0.362023	0.27011	0.184845	CNX2000	Vitamin D (Calciferol) Metabolism	Endogenous	CNX0211	Ceramide Metabolism	Endogenous	OUT
92	1,25-Dihydroxyvitamin D3	Ceramide(d18:1/18:0)	-0.135387	0.270979	0.52263	0.389942	0.135387	CNX2000	Vitamin D (Calciferol) Metabolism	Endogenous	CNX0212	Ceramide Metabolism	Endogenous	OUT
93	1,25-Dihydroxyvitamin D3	Ceramide(d18:1/18:1 OH)	-0.260382	0.0319931	0.162317	0.121107	0.260382	CNX2000	Vitamin D (Calciferol) Metabolism	Endogenous	CNX0213	Ceramide Metabolism	Endogenous	OUT
94	1,25-Dihydroxyvitamin D3	Ceramide(d18:1/18:1)	-0.227313	0.0622935	0.241225	0.179981	0.227313	CNX2000	Vitamin D (Calciferol) Metabolism	Endogenous	CNX0214	Ceramide Metabolism	Endogenous	OUT
95	1,25-Dihydroxyvitamin D3	Ceramide(d18:1/18:2 OH)	-0.30863	0.0104467	0.0797093	0.0594722	0.30863	CNX2000	Vitamin D (Calciferol) Metabolism	Endogenous	CNX0215	Ceramide Metabolism	Endogenous	OUT
96	1,25-Dihydroxyvitamin D3	Ceramide(d18:1/18:2)	-0.24496	0.0440797	0.196991	0.146978	0.24496	CNX2000	Vitamin D (Calciferol) Metabolism	Endogenous	CNX0216	Ceramide Metabolism	Endogenous	OUT
97	1,25-Dihydroxyvitamin D3	Ceramide(d18:1/20:0 OH)	-0.229577	0.0596621	0.23541	0.175643	0.229577	CNX2000	Vitamin D (Calciferol) Metabolism	Endogenous	CNX0217	Ceramide Metabolism	Endogenous	OUT
98	1,25-Dihydroxyvitamin D3	Ceramide(d18:1/20:0)	-0.140597	0.252794	0.504796	0.376635	0.140597	CNX2000	Vitamin D (Calciferol) Metabolism	Endogenous	CNX0218	Ceramide Metabolism	Endogenous	OUT
99	1,25-Dihydroxyvitamin D3	Ceramide(d18:1/20:1 OH)	-0.222408	0.0683149	0.254143	0.18962	0.222408	CNX2000	Vitamin D (Calciferol) Metabolism	Endogenous	CNX0219	Ceramide Metabolism	Endogenous	OUT
100	1,25-Dihydroxyvitamin D3	Ceramide(d18:1/20:1)	-0.132822	0.280248	0.531501	0.39656	0.132822	CNX2000	Vitamin D (Calciferol) Metabolism	Endogenous	CNX0220	Ceramide Metabolism	Endogenous	OUT
101	1,25-Dihydroxyvitamin D3	Ceramide(d18:1/20:2 OH)	-0.218171	0.0738845	0.26548	0.198078	0.218171	CNX2000	Vitamin D (Calciferol) Metabolism	Endogenous	CNX0221	Ceramide Metabolism	Endogenous	OUT
102	1,25-Dihydroxyvitamin D3	Ceramide(d18:1/20:2)	-0.319465	0.00791878	0.0664682	0.0495928	0.319465	CNX2000	Vitamin D (Calciferol) Metabolism	Endogenous	CNX0222	Ceramide Metabolism	Endogenous	OUT
103	1,25-Dihydroxyvitamin D3	Ceramide(d18:1/22:0 OH)	-0.164429	0.180272	0.426559	0.318262	0.164429	CNX2000	Vitamin D (Calciferol) Metabolism	Endogenous	CNX0223	Ceramide Metabolism	Endogenous	OUT
104	1,25-Dihydroxyvitamin D3	Ceramide(d18:1/22:0)	-0.131912	0.283584	0.534949	0.399133	0.131912	CNX2000	Vitamin D (Calciferol) Metabolism	Endogenous	CNX0224	Ceramide Metabolism	Endogenous	OUT
105	1,25-Dihydroxyvitamin D3	Ceramide(d18:1/22:1)	-0.14287	0.245128	0.497762	0.371387	0.14287	CNX2000	Vitamin D (Calciferol) Metabolism	Endogenous	CNX0225	Ceramide Metabolism	Endogenous	OUT
106	1,25-Dihydroxyvitamin D3	Ceramide(d18:1/22:2 OH)	-0.297265	0.0138246	0.0963593	0.071895	0.297265	CNX2000	Vitamin D (Calciferol) Metabolism	Endogenous	CNX0226	Ceramide Metabolism	Endogenous	OUT
107	1,25-Dihydroxyvitamin D3	Ceramide(d18:1/22:2)	-0.221047	0.0700653	0.257571	0.192177	0.221047	CNX2000	Vitamin D (Calciferol) Metabolism	Endogenous	CNX0227	Ceramide Metabolism	Endogenous	OUT
108	1,25-Dihydroxyvitamin D3	Ceramide(d18:1/23:0) or Ceramide(d18:1/22:1 OH)	-0.120723	0.326768	0.573138	0.427627	0.120723	CNX2000	Vitamin D (Calciferol) Metabolism	Endogenous	CNX0228	Ceramide Metabolism	Endogenous	OUT
109	1,25-Dihydroxyvitamin D3	Ceramide(d18:1/24:0 OH)	-0.138072	0.261503	0.513277	0.382963	0.138072	CNX2000	Vitamin D (Calciferol) Metabolism	Endogenous	CNX0229	Ceramide Metabolism	Endogenous	OUT
110	1,25-Dihydroxyvitamin D3	Ceramide(d18:1/24:0)	-0.103251	0.402093	0.630351	0.470314	0.103251	CNX2000	Vitamin D (Calciferol) Metabolism	Endogenous	CNX0230	Ceramide Metabolism	Endogenous	OUT
111	1,25-Dihydroxyvitamin D3	Ceramide(d18:1/24:1)	-0.192651	0.115494	0.33885	0.25282	0.192651	CNX2000	Vitamin D (Calciferol) Metabolism	Endogenous	CNX0231	Ceramide Metabolism	Endogenous	OUT
112	1,25-Dihydroxyvitamin D3	Ceramide(d18:1/24:2 OH)	-0.129443	0.292774	0.543264	0.405337	0.129443	CNX2000	Vitamin D (Calciferol) Metabolism	Endogenous	CNX0232	Ceramide Metabolism	Endogenous	OUT
113	1,25-Dihydroxyvitamin D3	Ceramide(d18:1/24:2)	-0.184061	0.132958	0.364278	0.271793	0.184061	CNX2000	Vitamin D (Calciferol) Metabolism	Endogenous	CNX0233	Ceramide Metabolism	Endogenous	OUT
114	1,25-Dihydroxyvitamin D3	Ceramide(d18:1/25:0)	-0.146467	0.233323	0.48616	0.362731	0.146467	CNX2000	Vitamin D (Calciferol) Metabolism	Endogenous	CNX0234	Ceramide Metabolism	Endogenous	OUT
115	1,25-Dihydroxyvitamin D3	Ceramide(d18:1/26:0 OH)	-0.197388	0.106649	0.32472	0.242278	0.197388	CNX2000	Vitamin D (Calciferol) Metabolism	Endogenous	CNX0235	Ceramide Metabolism	Endogenous	OUT
116	1,25-Dihydroxyvitamin D3	Ceramide(d18:1/26:0)	-0.170708	0.163973	0.40725	0.303855	0.170708	CNX2000	Vitamin D (Calciferol) Metabolism	Endogenous	CNX0236	Ceramide Metabolism	Endogenous	OUT
117	1,25-Dihydroxyvitamin D3	Ceramide(d18:1/26:1 OH)	-0.199976	0.102043	0.317071	0.236571	0.199976	CNX2000	Vitamin D (Calciferol) Metabolism	Endogenous	CNX0237	Ceramide Metabolism	Endogenous	OUT
118	1,25-Dihydroxyvitamin D3	Ceramide(d18:1/26:1)	-0.253186	0.0372338	0.178325	0.133051	0.253186	CNX2000	Vitamin D (Calciferol) Metabolism	Endogenous	CNX0238	Ceramide Metabolism	Endogenous	OUT
119	1,25-Dihydroxyvitamin D3	Ceramide(d18:1/26:2 OH)	-0.140316	0.253755	0.505781	0.37737	0.140316	CNX2000	Vitamin D (Calciferol) Metabolism	Endogenous	CNX0239	Ceramide Metabolism	Endogenous	OUT
120	1,25-Dihydroxyvitamin D3	Ceramide(d18:1/26:2)	-0.202751	0.0972768	0.309249	0.230735	0.202751	CNX2000	Vitamin D (Calciferol) Metabolism	Endogenous	CNX0240	Ceramide Metabolism	Endogenous	OUT
121	1,25-Dihydroxyvitamin D3	Chenodeoxyglycocholic acid	-0.0731888	0.553089	0.724213	0.540346	0.0731888	CNX2000	Vitamin D (Calciferol) Metabolism	Endogenous	CNX0243	Bile Salt Metabolism	Endogenous	OUT
122	1,25-Dihydroxyvitamin D3	Cholesterol	-0.111379	0.365865	0.603949	0.450615	0.111379	CNX2000	Vitamin D (Calciferol) Metabolism	Endogenous	CNX0254	Cholesterol, Cortisol, Non-Gonadal Steroid Metabolism	Endogenous	OUT
123	1,25-Dihydroxyvitamin D3	Cholesteryl sulfate	0.0191116	0.877065	0.869701	0.648896	0.0191116	CNX2000	Vitamin D (Calciferol) Metabolism	Endogenous	CNX0255	Cholesterol, Cortisol, Non-Gonadal Steroid Metabolism	Endogenous	OUT
124	1,25-Dihydroxyvitamin D3	Choline	-0.15429	0.209023	0.460228	0.343383	0.15429	CNX2000	Vitamin D (Calciferol) Metabolism	Endogenous	CNX0257	1-Carbon, Folate Metabolism	Endogenous	OUT
125	1,25-Dihydroxyvitamin D3	Cinnamoylglycine	-0.275449	0.0229977	0.132783	0.0990715	0.275449	CNX2000	Vitamin D (Calciferol) Metabolism	Endogenous	CNX2013	Tyrosine and Phenylalanine Metabolism	Endogenous	OUT
126	1,25-Dihydroxyvitamin D3	Citramalic acid	0.115117	0.349897	0.591944	0.441657	0.115117	CNX2000	Vitamin D (Calciferol) Metabolism	Endogenous	CNX0263	Krebs Cycle	Endogenous	OUT
127	1,25-Dihydroxyvitamin D3	Citric_Isocitric	-0.0787525	0.523238	0.707935	0.5282	0.0787525	CNX2000	Vitamin D (Calciferol) Metabolism	Endogenous	CNX2055	Krebs Cycle	Endogenous	OUT
128	1,25-Dihydroxyvitamin D3	Citrulline	0.0285486	0.817237	0.846897	0.631881	0.0285486	CNX2000	Vitamin D (Calciferol) Metabolism	Endogenous	CNX0265	Urea Cycle	Endogenous	OUT
129	1,25-Dihydroxyvitamin D3	Cortisone	-0.03393	0.783558	0.833474	0.621866	0.03393	CNX2000	Vitamin D (Calciferol) Metabolism	Endogenous	CNX0296	Cholesterol, Cortisol, Non-Gonadal Steroid Metabolism	Endogenous	OUT
130	1,25-Dihydroxyvitamin D3	Creatine	-0.492679	1.97293e-05	0.000623854	0.000465466	0.492679	CNX2000	Vitamin D (Calciferol) Metabolism	Endogenous	CNX2017	SAM, SAH, Methionine, Cysteine, Glutathione Metabolism	Endogenous	OUT
131	1,25-Dihydroxyvitamin D3	Creatinine	0.040642	0.742106	0.816455	0.609168	0.040642	CNX2000	Vitamin D (Calciferol) Metabolism	Endogenous	CNX0298	SAM, SAH, Methionine, Cysteine, Glutathione Metabolism	Endogenous	OUT
132	1,25-Dihydroxyvitamin D3	Cysteamine	-0.136902	0.265603	0.517249	0.385927	0.136902	CNX2000	Vitamin D (Calciferol) Metabolism	Endogenous	CNX0303	SAM, SAH, Methionine, Cysteine, Glutathione Metabolism	Endogenous	OUT
133	1,25-Dihydroxyvitamin D3	Cytidine	-0.0931758	0.4498	0.663022	0.49469	0.0931758	CNX2000	Vitamin D (Calciferol) Metabolism	Endogenous	CNX0307	Pyrimidine Metabolism	Endogenous	OUT
134	1,25-Dihydroxyvitamin D3	Cytidine diphosphate	-0.24136	0.0473871	0.205897	0.153622	0.24136	CNX2000	Vitamin D (Calciferol) Metabolism	Endogenous	CNX0201	Pyrimidine Metabolism	Endogenous	OUT
135	1,25-Dihydroxyvitamin D3	Cytidine triphosphate	-0.283689	0.0190589	0.117892	0.0879612	0.283689	CNX2000	Vitamin D (Calciferol) Metabolism	Endogenous	CNX0309	Pyrimidine Metabolism	Endogenous	OUT
136	1,25-Dihydroxyvitamin D3	Cytosine	-0.107467	0.383048	0.616764	0.460176	0.107467	CNX2000	Vitamin D (Calciferol) Metabolism	Endogenous	CNX0310	Pyrimidine Metabolism	Endogenous	OUT
137	1,25-Dihydroxyvitamin D3	D-Glyceraldehyde 3-phosphate	-0.0829154	0.501443	0.695105	0.518627	0.0829154	CNX2000	Vitamin D (Calciferol) Metabolism	Endogenous	CNX0311	Glycolysis and Gluconeogenesis Metabolism	Endogenous	OUT
138	1,25-Dihydroxyvitamin D3	DHC(18:1/16:0)	0.193491	0.113886	0.336404	0.250996	0.193491	CNX2000	Vitamin D (Calciferol) Metabolism	Endogenous	CNX0342	Glycosphingolipid Metabolism	Endogenous	OUT
139	1,25-Dihydroxyvitamin D3	DHC(18:1/20:0)	0.338338	0.00477213	0.0468481	0.0349541	0.338338	CNX2000	Vitamin D (Calciferol) Metabolism	Endogenous	CNX0343	Glycosphingolipid Metabolism	Endogenous	OUT
140	1,25-Dihydroxyvitamin D3	DHC(18:1/22:0)	0.160384	0.191376	0.43934	0.327798	0.160384	CNX2000	Vitamin D (Calciferol) Metabolism	Endogenous	CNX0344	Glycosphingolipid Metabolism	Endogenous	OUT
141	1,25-Dihydroxyvitamin D3	DHC(18:1/24:0)	0.0343242	0.781106	0.832545	0.621174	0.0343242	CNX2000	Vitamin D (Calciferol) Metabolism	Endogenous	CNX0345	Glycosphingolipid Metabolism	Endogenous	OUT
142	1,25-Dihydroxyvitamin D3	DHC(18:1/24:1)	0.0593167	0.630877	0.764895	0.570699	0.0593167	CNX2000	Vitamin D (Calciferol) Metabolism	Endogenous	CNX0346	Glycosphingolipid Metabolism	Endogenous	OUT
143	1,25-Dihydroxyvitamin D3	Decanoylcarnitine	0.0773958	0.530442	0.711857	0.531127	0.0773958	CNX2000	Vitamin D (Calciferol) Metabolism	Endogenous	CNX0318	Fatty Acid Oxidation and Synthesis	Endogenous	OUT
144	1,25-Dihydroxyvitamin D3	Dehydroascorbic acid	0.139808	0.255493	0.507539	0.378682	0.139808	CNX2000	Vitamin D (Calciferol) Metabolism	Endogenous	CNX0994	Vitamin C (Ascorbate) Metabolism	Endogenous	OUT
145	1,25-Dihydroxyvitamin D3	Dehydroepiandrosterone sulfate	0.146194	0.234205	0.487108	0.363438	0.146194	CNX2000	Vitamin D (Calciferol) Metabolism	Endogenous	CNX2014	Cholesterol, Cortisol, Non-Gonadal Steroid Metabolism	Endogenous	OUT
146	1,25-Dihydroxyvitamin D3	Deoxyadenosine diphosphate	-0.13912	0.257863	0.509645	0.380253	0.13912	CNX2000	Vitamin D (Calciferol) Metabolism	Endogenous	CNX0313	Purine Metabolism	Endogenous	OUT
147	1,25-Dihydroxyvitamin D3	Deoxyadenosine monophosphate	-0.168949	0.168426	0.412653	0.307886	0.168949	CNX2000	Vitamin D (Calciferol) Metabolism	Endogenous	CNX0324	Purine Metabolism	Endogenous	OUT
148	1,25-Dihydroxyvitamin D3	Deoxycytidine diphosphate	-0.256868	0.0344697	0.169889	0.126757	0.256868	CNX2000	Vitamin D (Calciferol) Metabolism	Endogenous	CNX0315	Pyrimidine Metabolism	Endogenous	OUT
149	1,25-Dihydroxyvitamin D3	Deoxycytidine monophosphate	-0.0796299	0.518605	0.705451	0.526347	0.0796299	CNX2000	Vitamin D (Calciferol) Metabolism	Endogenous	CNX0316	Pyrimidine Metabolism	Endogenous	OUT
150	1,25-Dihydroxyvitamin D3	Deoxyinosine monophosphate	-0.285025	0.0184779	0.115461	0.086147	0.285025	CNX2000	Vitamin D (Calciferol) Metabolism	Endogenous	CNX0360	Purine Metabolism	Endogenous	OUT
151	1,25-Dihydroxyvitamin D3	Deoxythymidine diphosphate	-0.310406	0.00998941	0.0773559	0.0577163	0.310406	CNX2000	Vitamin D (Calciferol) Metabolism	Endogenous	CNX2003	Pyrimidine Metabolism	Endogenous	OUT
152	1,25-Dihydroxyvitamin D3	Desmosterol	-0.161807	0.187414	0.434522	0.324203	0.161807	CNX2000	Vitamin D (Calciferol) Metabolism	Endogenous	CNX0335	Cholesterol, Cortisol, Non-Gonadal Steroid Metabolism	Endogenous	OUT
153	1,25-Dihydroxyvitamin D3	Dihydroxyacetone phosphate	-0.055125	0.655247	0.776715	0.579518	0.055125	CNX2000	Vitamin D (Calciferol) Metabolism	Endogenous	CNX0355	Glycolysis and Gluconeogenesis Metabolism	Endogenous	OUT
154	1,25-Dihydroxyvitamin D3	Dimethyl-L-arginine	-0.11227	0.362019	0.601231	0.448587	0.11227	CNX2000	Vitamin D (Calciferol) Metabolism	Endogenous	CNX0358	Nitric Oxide, Superoxide, Peroxide Metabolism	Endogenous	OUT
155	1,25-Dihydroxyvitamin D3	Dimethylglycine	0.108315	0.379283	0.613965	0.458088	0.108315	CNX2000	Vitamin D (Calciferol) Metabolism	Endogenous	CNX0359	1-Carbon, Folate Metabolism	Endogenous	OUT
156	1,25-Dihydroxyvitamin D3	Docosahexaenoic acid	0.0473757	0.701243	0.798619	0.595861	0.0473757	CNX2000	Vitamin D (Calciferol) Metabolism	Endogenous	CNX0367	Fatty Acid Oxidation and Synthesis	Endogenous	OUT
157	1,25-Dihydroxyvitamin D3	Dodecanoylcarnitine	0.0891553	0.469677	0.675992	0.504367	0.0891553	CNX2000	Vitamin D (Calciferol) Metabolism	Endogenous	CNX0368	Fatty Acid Oxidation and Synthesis	Endogenous	OUT
158	1,25-Dihydroxyvitamin D3	Dodecenoylcarnitine	0.0848928	0.491258	0.68918	0.514206	0.0848928	CNX2000	Vitamin D (Calciferol) Metabolism	Endogenous	CNX0369	Fatty Acid Oxidation and Synthesis	Endogenous	OUT
159	1,25-Dihydroxyvitamin D3	Dopamine	0.00724765	0.953224	0.894163	0.667147	0.00724765	CNX2000	Vitamin D (Calciferol) Metabolism	Endogenous	CNX0370	Bioamines and Neurotransmitter Metabolism	Endogenous	OUT
160	1,25-Dihydroxyvitamin D3	Eicosapentaenoic acid	-0.0489668	0.691705	0.79402	0.59243	0.0489668	CNX2000	Vitamin D (Calciferol) Metabolism	Endogenous	CNX0376	Eicosanoid and Resolvin Metabolism	Endogenous	OUT
161	1,25-Dihydroxyvitamin D3	Erythrose 4-phosphate	-0.112199	0.362326	0.601459	0.448757	0.112199	CNX2000	Vitamin D (Calciferol) Metabolism	Endogenous	CNX0385	Pentose Phosphate, Gluconate Metabolism	Endogenous	OUT
162	1,25-Dihydroxyvitamin D3	Estriol	-0.0399957	0.746068	0.818077	0.610379	0.0399957	CNX2000	Vitamin D (Calciferol) Metabolism	Endogenous	CNX0387	Gonadal Steroids	Endogenous	OUT
163	1,25-Dihydroxyvitamin D3	Ethanolamine	-0.0428209	0.7288	0.810659	0.604844	0.0428209	CNX2000	Vitamin D (Calciferol) Metabolism	Endogenous	CNX0388	Phospholipid Metabolism	Endogenous	OUT
164	1,25-Dihydroxyvitamin D3	FAD	-0.126449	0.304174	0.553574	0.41303	0.126449	CNX2000	Vitamin D (Calciferol) Metabolism	Endogenous	CNX0391	Vitamin B2 (Riboflavin) Metabolism	Endogenous	OUT
165	1,25-Dihydroxyvitamin D3	Gamma-Aminobutyric acid	-0.0427222	0.729401	0.810963	0.605071	0.0427222	CNX2000	Vitamin D (Calciferol) Metabolism	Endogenous	CNX0412	GABA, Glutamate, Arginine, Ornithine, Proline Metabolism	Endogenous	OUT
166	1,25-Dihydroxyvitamin D3	Gluconic acid	-0.264385	0.0293555	0.153726	0.114697	0.264385	CNX2000	Vitamin D (Calciferol) Metabolism	Endogenous	CNX0427	Microbiome Metabolism	Endogenous	OUT
167	1,25-Dihydroxyvitamin D3	Glucuronic_Iduronic	-0.283732	0.0190402	0.117812	0.0879008	0.283732	CNX2000	Vitamin D (Calciferol) Metabolism	Endogenous	CNX2237	Glucuronic Acid Pathway		OUT
168	1,25-Dihydroxyvitamin D3	Glutamine	0.152357	0.214852	0.466825	0.348304	0.152357	CNX2000	Vitamin D (Calciferol) Metabolism	Endogenous	CNX0973	Bioamines and Neurotransmitter Metabolism	Endogenous	OUT
169	1,25-Dihydroxyvitamin D3	Glutathione	-0.112795	0.359765	0.599651	0.447408	0.112795	CNX2000	Vitamin D (Calciferol) Metabolism	Endogenous	CNX0438	SAM, SAH, Methionine, Cysteine, Glutathione Metabolism	Endogenous	OUT
170	1,25-Dihydroxyvitamin D3	Glyceric acid	-0.103736	0.399875	0.628653	0.469047	0.103736	CNX2000	Vitamin D (Calciferol) Metabolism	Endogenous	CNX0440	Glycolysis and Gluconeogenesis Metabolism	Endogenous	OUT
171	1,25-Dihydroxyvitamin D3	Glycerol	0.122109	0.321206	0.568171	0.42392	0.122109	CNX2000	Vitamin D (Calciferol) Metabolism	Endogenous	CNX0442	Glycolysis and Gluconeogenesis Metabolism	Endogenous	OUT
172	1,25-Dihydroxyvitamin D3	Glycerol 3-phosphate	-0.149048	0.225097	0.477938	0.356596	0.149048	CNX2000	Vitamin D (Calciferol) Metabolism	Endogenous	CNX0443	Glycolysis and Gluconeogenesis Metabolism	Endogenous	OUT
173	1,25-Dihydroxyvitamin D3	Glycerophosphocholine	-0.123605	0.315265	0.563264	0.420259	0.123605	CNX2000	Vitamin D (Calciferol) Metabolism	Endogenous	CNX0444	Phospholipid Metabolism	Endogenous	OUT
174	1,25-Dihydroxyvitamin D3	Glycine	-0.0780372	0.52703	0.710016	0.529753	0.0780372	CNX2000	Vitamin D (Calciferol) Metabolism	Endogenous	CNX0445	1-Carbon, Folate Metabolism	Endogenous	OUT
175	1,25-Dihydroxyvitamin D3	Glycocholic acid	-0.227914	0.0615861	0.239603	0.178771	0.227914	CNX2000	Vitamin D (Calciferol) Metabolism	Endogenous	CNX0446	Bile Salt Metabolism	Endogenous	OUT
176	1,25-Dihydroxyvitamin D3	Guanidinoacetic acid	0.26438	0.0293587	0.153731	0.114701	0.26438	CNX2000	Vitamin D (Calciferol) Metabolism	Endogenous	CNX2018	SAM, SAH, Methionine, Cysteine, Glutathione Metabolism	Endogenous	OUT
177	1,25-Dihydroxyvitamin D3	Guanine	-0.0731677	0.553204	0.724239	0.540365	0.0731677	CNX2000	Vitamin D (Calciferol) Metabolism	Endogenous	CNX0450	Purine Metabolism	Endogenous	OUT
178	1,25-Dihydroxyvitamin D3	Guanosine	0.118307	0.336615	0.581203	0.433644	0.118307	CNX2000	Vitamin D (Calciferol) Metabolism	Endogenous	CNX0454	Purine Metabolism	Endogenous	OUT
179	1,25-Dihydroxyvitamin D3	Guanosine monophosphate	0.00420781	0.972833	0.90037	0.671779	0.00420781	CNX2000	Vitamin D (Calciferol) Metabolism	Endogenous	CNX0452	Purine Metabolism	Endogenous	OUT
180	1,25-Dihydroxyvitamin D3	Hexanoylcarnitine	0.136375	0.267467	0.519191	0.387375	0.136375	CNX2000	Vitamin D (Calciferol) Metabolism	Endogenous	CNX0459	Fatty Acid Oxidation and Synthesis	Endogenous	OUT
181	1,25-Dihydroxyvitamin D3	Hexose Diphosphate Pool	-0.107018	0.38505	0.618251	0.461286	0.107018	CNX2000	Vitamin D (Calciferol) Metabolism	Endogenous	CNX1007	Glycolysis and Gluconeogenesis Metabolism	Endogenous	OUT
182	1,25-Dihydroxyvitamin D3	Hexose Disaccharide Pool	-0.0535284	0.664627	0.78064	0.582447	0.0535284	CNX2000	Vitamin D (Calciferol) Metabolism	Endogenous	CNX1009	Amino-Sugar, Galactose, & Non-Glucose Metabolism	Endogenous	OUT
183	1,25-Dihydroxyvitamin D3	Hexose Monophosphate Pool	0.0521078	0.673016	0.78509	0.585767	0.0521078	CNX2000	Vitamin D (Calciferol) Metabolism	Endogenous	CNX1010	Glycolysis and Gluconeogenesis Metabolism	Endogenous	OUT
184	1,25-Dihydroxyvitamin D3	Hexose Pool	0.0883604	0.473662	0.678609	0.506319	0.0883604	CNX2000	Vitamin D (Calciferol) Metabolism	Endogenous	CNX0460	Glycolysis and Gluconeogenesis Metabolism	Endogenous	OUT
185	1,25-Dihydroxyvitamin D3	Hippuric acid	-0.219441	0.0721781	0.26188	0.195392	0.219441	CNX2000	Vitamin D (Calciferol) Metabolism	Endogenous	CNX0461	Microbiome Metabolism	Endogenous	OUT
186	1,25-Dihydroxyvitamin D3	Histamine	-0.147868	0.228833	0.48186	0.359522	0.147868	CNX2000	Vitamin D (Calciferol) Metabolism	Endogenous	CNX0462	Histidine, Histamine, Carnosine Metabolism	Endogenous	OUT
187	1,25-Dihydroxyvitamin D3	Homoarginine	0.153924	0.210117	0.46155	0.344369	0.153924	CNX2000	Vitamin D (Calciferol) Metabolism	Endogenous	CNX2019	Polyamine Metabolism	Endogenous	OUT
188	1,25-Dihydroxyvitamin D3	Homocitrulline	0.17366	0.156695	0.3977	0.296729	0.17366	CNX2000	Vitamin D (Calciferol) Metabolism	Endogenous	CNX1138	Polyamine Metabolism	Endogenous	OUT
189	1,25-Dihydroxyvitamin D3	Hydroxyisocaproic acid	-0.209202	0.0868699	0.29081	0.216977	0.209202	CNX2000	Vitamin D (Calciferol) Metabolism	Endogenous	CNX0473	Branch Chain Amino Acid Metabolism	Endogenous	OUT
190	1,25-Dihydroxyvitamin D3	Hydroxyproline	-0.111722	0.364383	0.602916	0.449844	0.111722	CNX2000	Vitamin D (Calciferol) Metabolism	Endogenous	CNX0475	Collagen Metabolism	Endogenous	OUT
191	1,25-Dihydroxyvitamin D3	Hypotaurine	-0.0878166	0.476399	0.679996	0.507354	0.0878166	CNX2000	Vitamin D (Calciferol) Metabolism	Endogenous	CNX2010	Taurine, Hypotaurine Metabolism	Endogenous	OUT
192	1,25-Dihydroxyvitamin D3	Hypoxanthine	-0.0754568	0.540823	0.717661	0.535457	0.0754568	CNX2000	Vitamin D (Calciferol) Metabolism	Endogenous	CNX0477	Purine Metabolism	Endogenous	OUT
193	1,25-Dihydroxyvitamin D3	Imidazoleacetic acid	0.017045	0.890272	0.87398	0.652089	0.017045	CNX2000	Vitamin D (Calciferol) Metabolism	Endogenous	CNX0483	Histidine, Histamine, Carnosine Metabolism	Endogenous	OUT
194	1,25-Dihydroxyvitamin D3	Indole-3-carboxylic acid	-0.091762	0.456736	0.667536	0.498058	0.091762	CNX2000	Vitamin D (Calciferol) Metabolism	Endogenous	CNX0486	Microbiome Metabolism	Endogenous	OUT
195	1,25-Dihydroxyvitamin D3	Indoxyl sulfate	-0.0270255	0.826832	0.850621	0.63466	0.0270255	CNX2000	Vitamin D (Calciferol) Metabolism	Endogenous	CNX2020	Microbiome Metabolism	Endogenous	OUT
196	1,25-Dihydroxyvitamin D3	Inosine	0.0149961	0.903394	0.878092	0.655157	0.0149961	CNX2000	Vitamin D (Calciferol) Metabolism	Endogenous	CNX0490	Purine Metabolism	Endogenous	OUT
197	1,25-Dihydroxyvitamin D3	Inosine diphosphate	-0.272867	0.0243661	0.137519	0.102605	0.272867	CNX2000	Vitamin D (Calciferol) Metabolism	Endogenous	CNX0479	Purine Metabolism	Endogenous	OUT
198	1,25-Dihydroxyvitamin D3	Inosine monophosphate	-0.0801761	0.515732	0.703625	0.524984	0.0801761	CNX2000	Vitamin D (Calciferol) Metabolism	Endogenous	CNX0491	Purine Metabolism	Endogenous	OUT
199	1,25-Dihydroxyvitamin D3	Isopentenyl pyrophosphate	-0.37087	0.00184937	0.0236166	0.0176207	0.37087	CNX2000	Vitamin D (Calciferol) Metabolism	Endogenous	CNX2143	Cholesterol, Cortisol, Non-Gonadal Steroid Metabolism	Endogenous	OUT
200	1,25-Dihydroxyvitamin D3	Isovalerylcarnitine	-0.0590218	0.632579	0.765861	0.571419	0.0590218	CNX2000	Vitamin D (Calciferol) Metabolism	Endogenous	CNX0493	Branch Chain Amino Acid Metabolism	Endogenous	OUT
201	1,25-Dihydroxyvitamin D3	L-Acetylcarnitine	-0.185841	0.129185	0.358897	0.267778	0.185841	CNX2000	Vitamin D (Calciferol) Metabolism	Endogenous	CNX0499	Fatty Acid Oxidation and Synthesis	Endogenous	OUT
202	1,25-Dihydroxyvitamin D3	L-Asparagine	0.136489	0.267062	0.518721	0.387025	0.136489	CNX2000	Vitamin D (Calciferol) Metabolism	Endogenous	CNX0501	Amino Acid Metabolism (not otherwise covered)	Endogenous	OUT
203	1,25-Dihydroxyvitamin D3	L-Aspartic acid	-0.0582552	0.637013	0.768221	0.573181	0.0582552	CNX2000	Vitamin D (Calciferol) Metabolism	Endogenous	CNX0502	Bioamines and Neurotransmitter Metabolism	Endogenous	OUT
204	1,25-Dihydroxyvitamin D3	L-Carnitine	0.133792	0.276718	0.528195	0.394094	0.133792	CNX2000	Vitamin D (Calciferol) Metabolism	Endogenous	CNX0503	Fatty Acid Oxidation and Synthesis	Endogenous	OUT
205	1,25-Dihydroxyvitamin D3	L-Glutamic acid	-0.0422673	0.732173	0.812223	0.606011	0.0422673	CNX2000	Vitamin D (Calciferol) Metabolism	Endogenous	CNX0506	Bioamines and Neurotransmitter Metabolism	Endogenous	OUT
206	1,25-Dihydroxyvitamin D3	L-Glutarylcarnitine	-0.0261624	0.832281	0.852721	0.636227	0.0261624	CNX2000	Vitamin D (Calciferol) Metabolism	Endogenous	CNX0437	Fatty Acid Oxidation and Synthesis	Endogenous	OUT
207	1,25-Dihydroxyvitamin D3	L-Histidine	-0.102228	0.406797	0.633889	0.472954	0.102228	CNX2000	Vitamin D (Calciferol) Metabolism	Endogenous	CNX0508	Histidine, Histamine, Carnosine Metabolism	Endogenous	OUT
208	1,25-Dihydroxyvitamin D3	L-Kynurenine	-0.0634026	0.607493	0.753586	0.562261	0.0634026	CNX2000	Vitamin D (Calciferol) Metabolism	Endogenous	CNX0513	Tryptophan, Kynurenine, Serotonin, Melatonin Metabolism	Endogenous	OUT
209	1,25-Dihydroxyvitamin D3	L-Lactic acid	-0.0969206	0.431713	0.651169	0.485847	0.0969206	CNX2000	Vitamin D (Calciferol) Metabolism	Endogenous	CNX0514	Glycolysis and Gluconeogenesis Metabolism	Endogenous	OUT
210	1,25-Dihydroxyvitamin D3	L-Methionine	-0.0768233	0.533496	0.713776	0.532558	0.0768233	CNX2000	Vitamin D (Calciferol) Metabolism	Endogenous	CNX0516	SAM, SAH, Methionine, Cysteine, Glutathione Metabolism	Endogenous	OUT
211	1,25-Dihydroxyvitamin D3	L-Palmitoylcarnitine	0.0468958	0.704129	0.799936	0.596844	0.0468958	CNX2000	Vitamin D (Calciferol) Metabolism	Endogenous	CNX0517	Fatty Acid Oxidation and Synthesis	Endogenous	OUT
212	1,25-Dihydroxyvitamin D3	L-Phenylalanine	-0.0771994	0.531489	0.712616	0.531693	0.0771994	CNX2000	Vitamin D (Calciferol) Metabolism	Endogenous	CNX0518	Tyrosine and Phenylalanine Metabolism	Endogenous	OUT
213	1,25-Dihydroxyvitamin D3	L-Proline	-0.0336547	0.785272	0.834253	0.622448	0.0336547	CNX2000	Vitamin D (Calciferol) Metabolism	Endogenous	CNX0519	GABA, Glutamate, Arginine, Ornithine, Proline Metabolism	Endogenous	OUT
214	1,25-Dihydroxyvitamin D3	L-Serine	0.043512	0.724596	0.809001	0.603607	0.043512	CNX2000	Vitamin D (Calciferol) Metabolism	Endogenous	CNX0520	1-Carbon, Folate Metabolism	Endogenous	OUT
215	1,25-Dihydroxyvitamin D3	L-Threonine	-0.0920917	0.455113	0.666689	0.497426	0.0920917	CNX2000	Vitamin D (Calciferol) Metabolism	Endogenous	CNX0521	Amino Acid Metabolism (not otherwise covered)	Endogenous	OUT
216	1,25-Dihydroxyvitamin D3	L-Tryptophan	-0.257724	0.0338518	0.167984	0.125336	0.257724	CNX2000	Vitamin D (Calciferol) Metabolism	Endogenous	CNX0522	Tryptophan, Kynurenine, Serotonin, Melatonin Metabolism	Endogenous	OUT
217	1,25-Dihydroxyvitamin D3	L-Tyrosine	-0.159271	0.194517	0.443168	0.330654	0.159271	CNX2000	Vitamin D (Calciferol) Metabolism	Endogenous	CNX0523	Tyrosine and Phenylalanine Metabolism	Endogenous	OUT
218	1,25-Dihydroxyvitamin D3	L-Valine	-0.156204	0.203361	0.453381	0.338274	0.156204	CNX2000	Vitamin D (Calciferol) Metabolism	Endogenous	CNX0524	Branch Chain Amino Acid Metabolism	Endogenous	OUT
219	1,25-Dihydroxyvitamin D3	L-isoleucine	0.00705733	0.954451	0.894517	0.667411	0.00705733	CNX2000	Vitamin D (Calciferol) Metabolism	Endogenous	CNX0512	Branch Chain Amino Acid Metabolism	Endogenous	OUT
220	1,25-Dihydroxyvitamin D3	LTB4	-0.22962	0.0596133	0.235296	0.175557	0.22962	CNX2000	Vitamin D (Calciferol) Metabolism	Endogenous	CNX0537	Eicosanoid and Resolvin Metabolism	Endogenous	OUT
221	1,25-Dihydroxyvitamin D3	Lathosterol	0.137026	0.265167	0.516723	0.385534	0.137026	CNX2000	Vitamin D (Calciferol) Metabolism	Endogenous	CNX0527	Cholesterol, Cortisol, Non-Gonadal Steroid Metabolism	Endogenous	OUT
222	1,25-Dihydroxyvitamin D3	Linoleic acid	-0.24045	0.0482539	0.208084	0.155255	0.24045	CNX2000	Vitamin D (Calciferol) Metabolism	Endogenous	CNX0530	Fatty Acid Oxidation and Synthesis	Endogenous	OUT
223	1,25-Dihydroxyvitamin D3	Linoleylcarnitine	-0.0818018	0.507227	0.698529	0.521182	0.0818018	CNX2000	Vitamin D (Calciferol) Metabolism	Endogenous	CNX0531	Fatty Acid Oxidation and Synthesis	Endogenous	OUT
224	1,25-Dihydroxyvitamin D3	Lipoic acid	0.0321582	0.794606	0.838279	0.625452	0.0321582	CNX2000	Vitamin D (Calciferol) Metabolism	Endogenous	CNX0532	Nitric Oxide, Superoxide, Peroxide Metabolism	Endogenous	OUT
225	1,25-Dihydroxyvitamin D3	LysoPC(16:0)	-0.172508	0.159506	0.401115	0.299278	0.172508	CNX2000	Vitamin D (Calciferol) Metabolism	Endogenous	CNX0544	Phospholipid Metabolism	Endogenous	OUT
226	1,25-Dihydroxyvitamin D3	LysoPC(18:0)	0.210713	0.084565	0.286186	0.213527	0.210713	CNX2000	Vitamin D (Calciferol) Metabolism	Endogenous	CNX0545	Phospholipid Metabolism	Endogenous	OUT
227	1,25-Dihydroxyvitamin D3	LysoPC(24:1)	0.0845679	0.492924	0.690371	0.515095	0.0845679	CNX2000	Vitamin D (Calciferol) Metabolism	Endogenous	CNX0549	Phospholipid Metabolism	Endogenous	OUT
228	1,25-Dihydroxyvitamin D3	MHC(18:1/16:0)	0.0274775	0.823982	0.849402	0.633751	0.0274775	CNX2000	Vitamin D (Calciferol) Metabolism	Endogenous	CNX0419	Glycosphingolipid Metabolism	Endogenous	OUT
229	1,25-Dihydroxyvitamin D3	MHC(18:1/20:0)	0.0158486	0.897931	0.876435	0.653921	0.0158486	CNX2000	Vitamin D (Calciferol) Metabolism	Endogenous	CNX0420	Glycosphingolipid Metabolism	Endogenous	OUT
230	1,25-Dihydroxyvitamin D3	MHC(18:1/22:0)	0.0419179	0.734305	0.813161	0.606711	0.0419179	CNX2000	Vitamin D (Calciferol) Metabolism	Endogenous	CNX0421	Glycosphingolipid Metabolism	Endogenous	OUT
231	1,25-Dihydroxyvitamin D3	MHC(18:1/24:0)	0.141312	0.250365	0.502677	0.375054	0.141312	CNX2000	Vitamin D (Calciferol) Metabolism	Endogenous	CNX0422	Glycosphingolipid Metabolism	Endogenous	OUT
232	1,25-Dihydroxyvitamin D3	MHC(18:1/24:1)	0.194384	0.112194	0.333558	0.248872	0.194384	CNX2000	Vitamin D (Calciferol) Metabolism	Endogenous	CNX0423	Glycosphingolipid Metabolism	Endogenous	OUT
233	1,25-Dihydroxyvitamin D3	MHC(18:2/16:0)	0.162737	0.184859	0.431675	0.322079	0.162737	CNX2000	Vitamin D (Calciferol) Metabolism	Endogenous	CNX1001	Glycosphingolipid Metabolism	Endogenous	OUT
234	1,25-Dihydroxyvitamin D3	Malic acid	0.0797296	0.51808	0.705104	0.526088	0.0797296	CNX2000	Vitamin D (Calciferol) Metabolism	Endogenous	CNX0552	Krebs Cycle	Endogenous	OUT
235	1,25-Dihydroxyvitamin D3	Malondialdehyde	-0.0135435	0.912713	0.881066	0.657376	0.0135435	CNX2000	Vitamin D (Calciferol) Metabolism	Endogenous	CNX0553	Nitric Oxide, Superoxide, Peroxide Metabolism	Endogenous	OUT
236	1,25-Dihydroxyvitamin D3	Malonic acid	0.289448	0.0166615	0.10829	0.0807965	0.289448	CNX2000	Vitamin D (Calciferol) Metabolism	Endogenous	CNX2008	Fatty Acid Oxidation and Synthesis	Endogenous	OUT
237	1,25-Dihydroxyvitamin D3	Malonylcarnitine	-0.13249	0.28146	0.532776	0.397512	0.13249	CNX2000	Vitamin D (Calciferol) Metabolism	Endogenous	CNX0555	Fatty Acid Oxidation and Synthesis	Endogenous	OUT
238	1,25-Dihydroxyvitamin D3	Methionine sulfoxide	0.183748	0.133631	0.36514	0.272436	0.183748	CNX2000	Vitamin D (Calciferol) Metabolism	Endogenous	CNX0575	SAM, SAH, Methionine, Cysteine, Glutathione Metabolism	Endogenous	OUT
239	1,25-Dihydroxyvitamin D3	Methylcysteine	-0.178874	0.144432	0.380743	0.284077	0.178874	CNX2000	Vitamin D (Calciferol) Metabolism	Endogenous	CNX0577	SAM, SAH, Methionine, Cysteine, Glutathione Metabolism	Endogenous	OUT
240	1,25-Dihydroxyvitamin D3	Methylguanidine	0.154244	0.209159	0.460408	0.343517	0.154244	CNX2000	Vitamin D (Calciferol) Metabolism	Endogenous	CNX2021	SAM, SAH, Methionine, Cysteine, Glutathione Metabolism	Endogenous	OUT
241	1,25-Dihydroxyvitamin D3	Methylsuccinic Acid	0.448003	0.00012764	0.0029617	0.00220977	0.448003	CNX2000	Vitamin D (Calciferol) Metabolism	Endogenous	CNX2030	Fatty Acid Oxidation and Synthesis	Endogenous	OUT
242	1,25-Dihydroxyvitamin D3	Mevalonic acid	0.0696184	0.572666	0.735375	0.548673	0.0696184	CNX2000	Vitamin D (Calciferol) Metabolism	Endogenous	CNX0585	Cholesterol, Cortisol, Non-Gonadal Steroid Metabolism	Endogenous	OUT
243	1,25-Dihydroxyvitamin D3	Myoinositol	0.0706936	0.566737	0.732324	0.546397	0.0706936	CNX2000	Vitamin D (Calciferol) Metabolism	Endogenous	CNX0592	Amino-Sugar, Galactose, & Non-Glucose Metabolism	Endogenous	OUT
244	1,25-Dihydroxyvitamin D3	Myristoylcarnitine	0.013342	0.914007	0.881618	0.657787	0.013342	CNX2000	Vitamin D (Calciferol) Metabolism	Endogenous	CNX0593	Fatty Acid Oxidation and Synthesis	Endogenous	OUT
245	1,25-Dihydroxyvitamin D3	N-Acetyl-L-aspartic acid	-0.103103	0.402773	0.630967	0.470773	0.103103	CNX2000	Vitamin D (Calciferol) Metabolism	Endogenous	CNX0595	Bioamines and Neurotransmitter Metabolism	Endogenous	OUT
246	1,25-Dihydroxyvitamin D3	N-Acetyl-glucosamine 1-phosphate	0.0246102	0.8421	0.856172	0.638802	0.0246102	CNX2000	Vitamin D (Calciferol) Metabolism	Endogenous	CNX0594	Amino-Sugar, Galactose, & Non-Glucose Metabolism	Endogenous	OUT
247	1,25-Dihydroxyvitamin D3	N-Acetylornithine	0.32255	0.00730499	0.0630702	0.0470576	0.32255	CNX2000	Vitamin D (Calciferol) Metabolism	Endogenous	CNX0597	GABA, Glutamate, Arginine, Ornithine, Proline Metabolism	Endogenous	OUT
248	1,25-Dihydroxyvitamin D3	N-acetylserine	-0.368922	0.00196282	0.0246682	0.0184053	0.368922	CNX2000	Vitamin D (Calciferol) Metabolism	Endogenous	CNX0599	Microbiome Metabolism	Endogenous	OUT
249	1,25-Dihydroxyvitamin D3	N-alpha-Acetylarginine	0.0103364	0.933328	0.887802	0.662402	0.0103364	CNX2000	Vitamin D (Calciferol) Metabolism	Endogenous	CNX2022	Polyamine Metabolism	Endogenous	OUT
250	1,25-Dihydroxyvitamin D3	N-oleoylethanolamine	-0.342977	0.00419351	0.0428404	0.0319638	0.342977	CNX2000	Vitamin D (Calciferol) Metabolism	Endogenous	CNX0600	Endocannabinoid Metabolism	Endogenous	OUT
251	1,25-Dihydroxyvitamin D3	NAD+	-0.111644	0.364717	0.603142	0.450013	0.111644	CNX2000	Vitamin D (Calciferol) Metabolism	Endogenous	CNX0602	Vitamin B3 (Niacin, NAD+) Metabolism	Endogenous	OUT
252	1,25-Dihydroxyvitamin D3	NADP+	-0.103094	0.402813	0.630967	0.470773	0.103094	CNX2000	Vitamin D (Calciferol) Metabolism	Endogenous	CNX0604	Vitamin B3 (Niacin, NAD+) Metabolism	Endogenous	OUT
253	1,25-Dihydroxyvitamin D3	Niacinamide	-0.156028	0.203876	0.453848	0.338622	0.156028	CNX2000	Vitamin D (Calciferol) Metabolism	Endogenous	CNX0610	Vitamin B3 (Niacin, NAD+) Metabolism	Endogenous	OUT
254	1,25-Dihydroxyvitamin D3	Nicotinamide riboside	-0.0968712	0.431949	0.651326	0.485964	0.0968712	CNX2000	Vitamin D (Calciferol) Metabolism	Endogenous	CNX1203	Vitamin B3 (Niacin, NAD+) Metabolism	Endogenous	OUT
255	1,25-Dihydroxyvitamin D3	O-acetylserine	-0.37044	0.00187387	0.0238576	0.0178005	0.37044	CNX2000	Vitamin D (Calciferol) Metabolism	Endogenous	CNX0618	Microbiome Metabolism	Endogenous	OUT
256	1,25-Dihydroxyvitamin D3	Octadecanoylcarnitine	-0.036046	0.770419	0.828302	0.618008	0.036046	CNX2000	Vitamin D (Calciferol) Metabolism	Endogenous	CNX0623	Fatty Acid Oxidation and Synthesis	Endogenous	OUT
257	1,25-Dihydroxyvitamin D3	Octanoylcarnitine	0.138795	0.258989	0.51078	0.3811	0.138795	CNX2000	Vitamin D (Calciferol) Metabolism	Endogenous	CNX0624	Fatty Acid Oxidation and Synthesis	Endogenous	OUT
258	1,25-Dihydroxyvitamin D3	Oleic acid	-0.128452	0.296517	0.546922	0.408066	0.128452	CNX2000	Vitamin D (Calciferol) Metabolism	Endogenous	CNX0630	Fatty Acid Oxidation and Synthesis	Endogenous	OUT
259	1,25-Dihydroxyvitamin D3	Oleoylcarnitine	-0.12886	0.29497	0.545505	0.407009	0.12886	CNX2000	Vitamin D (Calciferol) Metabolism	Endogenous	CNX0631	Fatty Acid Oxidation and Synthesis	Endogenous	OUT
260	1,25-Dihydroxyvitamin D3	Ornithine	-0.0303696	0.8058	0.842458	0.628569	0.0303696	CNX2000	Vitamin D (Calciferol) Metabolism	Endogenous	CNX0632	Urea Cycle	Endogenous	OUT
261	1,25-Dihydroxyvitamin D3	Oxidized glutathione	0.0347341	0.778557	0.831524	0.620412	0.0347341	CNX2000	Vitamin D (Calciferol) Metabolism	Endogenous	CNX0638	SAM, SAH, Methionine, Cysteine, Glutathione Metabolism	Endogenous	OUT
262	1,25-Dihydroxyvitamin D3	PA(16:0/16:0)	0.0585655	0.635217	0.767219	0.572432	0.0585655	CNX2000	Vitamin D (Calciferol) Metabolism	Endogenous	CNX0658	Phospholipid Metabolism	Endogenous	OUT
263	1,25-Dihydroxyvitamin D3	PA(16:0/16:1)	-0.0601271	0.626209	0.762808	0.569142	0.0601271	CNX2000	Vitamin D (Calciferol) Metabolism	Endogenous	CNX0659	Phospholipid Metabolism	Endogenous	OUT
264	1,25-Dihydroxyvitamin D3	PA(16:1/16:1)	-0.156512	0.20246	0.452272	0.337446	0.156512	CNX2000	Vitamin D (Calciferol) Metabolism	Endogenous	CNX0652	Phospholipid Metabolism	Endogenous	OUT
265	1,25-Dihydroxyvitamin D3	PA(16:1/18:1)	-0.180925	0.13981	0.37412	0.279136	0.180925	CNX2000	Vitamin D (Calciferol) Metabolism	Endogenous	CNX0653	Phospholipid Metabolism	Endogenous	OUT
266	1,25-Dihydroxyvitamin D3	PA(18:0/16:1)	-0.14468	0.239136	0.491719	0.366879	0.14468	CNX2000	Vitamin D (Calciferol) Metabolism	Endogenous	CNX0654	Phospholipid Metabolism	Endogenous	OUT
267	1,25-Dihydroxyvitamin D3	PA(18:0/18:1)	-0.106098	0.389172	0.621482	0.463696	0.106098	CNX2000	Vitamin D (Calciferol) Metabolism	Endogenous	CNX0655	Phospholipid Metabolism	Endogenous	OUT
268	1,25-Dihydroxyvitamin D3	PA(18:1/18:1)	-0.0446462	0.717713	0.805778	0.601202	0.0446462	CNX2000	Vitamin D (Calciferol) Metabolism	Endogenous	CNX0660	Phospholipid Metabolism	Endogenous	OUT
269	1,25-Dihydroxyvitamin D3	PE (18:0/18:0)	0.0960389	0.435934	0.653818	0.487823	0.0960389	CNX2000	Vitamin D (Calciferol) Metabolism	Endogenous	CNX1005	Phospholipid Metabolism	Endogenous	OUT
270	1,25-Dihydroxyvitamin D3	PE(20:4/18:1)	-0.250155	0.0396453	0.184982	0.138018	0.250155	CNX2000	Vitamin D (Calciferol) Metabolism	Endogenous	CNX2004	Phospholipid Metabolism	Endogenous	OUT
271	1,25-Dihydroxyvitamin D3	PE(32:1)	-0.253029	0.0373554	0.178636	0.133283	0.253029	CNX2000	Vitamin D (Calciferol) Metabolism	Endogenous	CNX0703	Phospholipid Metabolism	Endogenous	OUT
272	1,25-Dihydroxyvitamin D3	PE(32:2)	-0.0937953	0.446779	0.660853	0.493072	0.0937953	CNX2000	Vitamin D (Calciferol) Metabolism	Endogenous	CNX0704	Phospholipid Metabolism	Endogenous	OUT
273	1,25-Dihydroxyvitamin D3	PE(34:1)	-0.0358684	0.771519	0.828777	0.618362	0.0358684	CNX2000	Vitamin D (Calciferol) Metabolism	Endogenous	CNX0705	Phospholipid Metabolism	Endogenous	OUT
274	1,25-Dihydroxyvitamin D3	PE(34:2)	-0.17345	0.157204	0.398372	0.297231	0.17345	CNX2000	Vitamin D (Calciferol) Metabolism	Endogenous	CNX0706	Phospholipid Metabolism	Endogenous	OUT
275	1,25-Dihydroxyvitamin D3	PE(36:1)	0.11632	0.344848	0.58783	0.438589	0.11632	CNX2000	Vitamin D (Calciferol) Metabolism	Endogenous	CNX0707	Phospholipid Metabolism	Endogenous	OUT
276	1,25-Dihydroxyvitamin D3	PE(36:2)	-0.108587	0.378079	0.613082	0.457429	0.108587	CNX2000	Vitamin D (Calciferol) Metabolism	Endogenous	CNX0708	Phospholipid Metabolism	Endogenous	OUT
277	1,25-Dihydroxyvitamin D3	PE(36:3)	-0.115436	0.348554	0.590728	0.44075	0.115436	CNX2000	Vitamin D (Calciferol) Metabolism	Endogenous	CNX0709	Phospholipid Metabolism	Endogenous	OUT
278	1,25-Dihydroxyvitamin D3	PE(36:4)	-0.23916	0.0495062	0.210925	0.157374	0.23916	CNX2000	Vitamin D (Calciferol) Metabolism	Endogenous	CNX2005	Phospholipid Metabolism	Endogenous	OUT
279	1,25-Dihydroxyvitamin D3	PG(16:0/16:0)	0.147699	0.229372	0.482457	0.359968	0.147699	CNX2000	Vitamin D (Calciferol) Metabolism	Endogenous	CNX0724	Phospholipid Metabolism	Endogenous	OUT
280	1,25-Dihydroxyvitamin D3	PG(32:1)	-0.214301	0.0792833	0.276202	0.206078	0.214301	CNX2000	Vitamin D (Calciferol) Metabolism	Endogenous	CNX0714	Phospholipid Metabolism	Endogenous	OUT
281	1,25-Dihydroxyvitamin D3	PG(32:2)	-0.100011	0.417102	0.641202	0.478409	0.100011	CNX2000	Vitamin D (Calciferol) Metabolism	Endogenous	CNX0715	Phospholipid Metabolism	Endogenous	OUT
282	1,25-Dihydroxyvitamin D3	PG(34:1)	-0.0987133	0.423202	0.645568	0.481667	0.0987133	CNX2000	Vitamin D (Calciferol) Metabolism	Endogenous	CNX0716	Phospholipid Metabolism	Endogenous	OUT
283	1,25-Dihydroxyvitamin D3	PG(34:2)	-0.0931129	0.450107	0.663232	0.494847	0.0931129	CNX2000	Vitamin D (Calciferol) Metabolism	Endogenous	CNX0717	Phospholipid Metabolism	Endogenous	OUT
284	1,25-Dihydroxyvitamin D3	PG(36:1)	0.0894658	0.468125	0.674936	0.503579	0.0894658	CNX2000	Vitamin D (Calciferol) Metabolism	Endogenous	CNX0718	Phospholipid Metabolism	Endogenous	OUT
285	1,25-Dihydroxyvitamin D3	PG(36:2)	-0.16151	0.188239	0.435546	0.324967	0.16151	CNX2000	Vitamin D (Calciferol) Metabolism	Endogenous	CNX0719	Phospholipid Metabolism	Endogenous	OUT
286	1,25-Dihydroxyvitamin D3	PG(36:3)	-0.263588	0.0298651	0.155418	0.11596	0.263588	CNX2000	Vitamin D (Calciferol) Metabolism	Endogenous	CNX0720	Phospholipid Metabolism	Endogenous	OUT
287	1,25-Dihydroxyvitamin D3	PG(38:4)	-0.18129	0.138999	0.373019	0.278314	0.18129	CNX2000	Vitamin D (Calciferol) Metabolism	Endogenous	CNX0721	Phospholipid Metabolism	Endogenous	OUT
288	1,25-Dihydroxyvitamin D3	PI(30:1)	0.163439	0.182945	0.42946	0.320426	0.163439	CNX2000	Vitamin D (Calciferol) Metabolism	Endogenous	CNX0744	Phospholipid Metabolism	Endogenous	OUT
289	1,25-Dihydroxyvitamin D3	PI(34:1)	-0.095394	0.439036	0.655875	0.489357	0.095394	CNX2000	Vitamin D (Calciferol) Metabolism	Endogenous	CNX0749	Phospholipid Metabolism	Endogenous	OUT
290	1,25-Dihydroxyvitamin D3	PI(34:2)	-0.125406	0.308212	0.557368	0.41586	0.125406	CNX2000	Vitamin D (Calciferol) Metabolism	Endogenous	CNX0750	Phospholipid Metabolism	Endogenous	OUT
291	1,25-Dihydroxyvitamin D3	PI(36:1)	0.209766	0.0860035	0.289194	0.215772	0.209766	CNX2000	Vitamin D (Calciferol) Metabolism	Endogenous	CNX0752	Phospholipid Metabolism	Endogenous	OUT
292	1,25-Dihydroxyvitamin D3	PI(36:2)	-0.0654079	0.596156	0.748159	0.558212	0.0654079	CNX2000	Vitamin D (Calciferol) Metabolism	Endogenous	CNX0753	Phospholipid Metabolism	Endogenous	OUT
293	1,25-Dihydroxyvitamin D3	PI(36:4)	0.0208028	0.866283	0.865695	0.645907	0.0208028	CNX2000	Vitamin D (Calciferol) Metabolism	Endogenous	CNX0754	Phospholipid Metabolism	Endogenous	OUT
294	1,25-Dihydroxyvitamin D3	PI(38:3)	0.151301	0.218085	0.470138	0.350777	0.151301	CNX2000	Vitamin D (Calciferol) Metabolism	Endogenous	CNX0755	Phospholipid Metabolism	Endogenous	OUT
295	1,25-Dihydroxyvitamin D3	PI(38:4)	0.130035	0.290553	0.541346	0.403906	0.130035	CNX2000	Vitamin D (Calciferol) Metabolism	Endogenous	CNX0756	Phospholipid Metabolism	Endogenous	OUT
296	1,25-Dihydroxyvitamin D3	PI(38:5)	0.0255232	0.836321	0.853864	0.63708	0.0255232	CNX2000	Vitamin D (Calciferol) Metabolism	Endogenous	CNX0757	Phospholipid Metabolism	Endogenous	OUT
297	1,25-Dihydroxyvitamin D3	PI(40:5)	0.0559896	0.65019	0.774266	0.577691	0.0559896	CNX2000	Vitamin D (Calciferol) Metabolism	Endogenous	CNX0758	Phospholipid Metabolism	Endogenous	OUT
298	1,25-Dihydroxyvitamin D3	PS(18:0/18:1)	-0.133682	0.277117	0.528609	0.394403	0.133682	CNX2000	Vitamin D (Calciferol) Metabolism	Endogenous	CNX0790	Phospholipid Metabolism	Endogenous	OUT
299	1,25-Dihydroxyvitamin D3	PS(18:0/20:4)	-0.404918	0.000614598	0.010388	0.0077506	0.404918	CNX2000	Vitamin D (Calciferol) Metabolism	Endogenous	CNX0791	Phospholipid Metabolism	Endogenous	OUT
300	1,25-Dihydroxyvitamin D3	PS(32:0)	0.131764	0.284131	0.535378	0.399453	0.131764	CNX2000	Vitamin D (Calciferol) Metabolism	Endogenous	CNX0789	Phospholipid Metabolism	Endogenous	OUT
301	1,25-Dihydroxyvitamin D3	PS(34:1)	-0.181514	0.138504	0.37235	0.277815	0.181514	CNX2000	Vitamin D (Calciferol) Metabolism	Endogenous	CNX0785	Phospholipid Metabolism	Endogenous	OUT
302	1,25-Dihydroxyvitamin D3	PS(34:2)	-0.311941	0.00960856	0.0753912	0.0562504	0.311941	CNX2000	Vitamin D (Calciferol) Metabolism	Endogenous	CNX0786	Phospholipid Metabolism	Endogenous	OUT
303	1,25-Dihydroxyvitamin D3	PS(36:0)	0.285711	0.0181859	0.114281	0.0852664	0.285711	CNX2000	Vitamin D (Calciferol) Metabolism	Endogenous	CNX0787	Phospholipid Metabolism	Endogenous	OUT
304	1,25-Dihydroxyvitamin D3	PS(36:2)	-0.408708	0.000539667	0.00940658	0.00701838	0.408708	CNX2000	Vitamin D (Calciferol) Metabolism	Endogenous	CNX0788	Phospholipid Metabolism	Endogenous	OUT
305	1,25-Dihydroxyvitamin D3	Palmitoylethanolamide	-0.314511	0.0089992	0.0722885	0.0539354	0.314511	CNX2000	Vitamin D (Calciferol) Metabolism	Endogenous	CNX0661	Endocannabinoid Metabolism	Endogenous	OUT
306	1,25-Dihydroxyvitamin D3	Pantothenic acid	-0.371002	0.00184189	0.0235426	0.0175654	0.371002	CNX2000	Vitamin D (Calciferol) Metabolism	Endogenous	CNX0662	Vitamin B5 (Pantothenate, CoA) Metabolism	Endogenous	OUT
307	1,25-Dihydroxyvitamin D3	Phenylacetylglutamine	-0.18677	0.127247	0.356003	0.265619	0.18677	CNX2000	Vitamin D (Calciferol) Metabolism	Endogenous	CNX2023	Urea Cycle	Endogenous	OUT
308	1,25-Dihydroxyvitamin D3	Phenyllactic acid	-0.113348	0.357397	0.597857	0.44607	0.113348	CNX2000	Vitamin D (Calciferol) Metabolism	Endogenous	CNX0729	Microbiome Metabolism	Endogenous	OUT
309	1,25-Dihydroxyvitamin D3	Phosphoenolpyruvic acid	-0.2171	0.0753484	0.26846	0.200302	0.2171	CNX2000	Vitamin D (Calciferol) Metabolism	Endogenous	CNX0735	Glycolysis and Gluconeogenesis Metabolism	Endogenous	OUT
310	1,25-Dihydroxyvitamin D3	Phosphorylcholine	-0.0694141	0.573795	0.736046	0.549174	0.0694141	CNX2000	Vitamin D (Calciferol) Metabolism	Endogenous	CNX0737	Phospholipid Metabolism	Endogenous	OUT
311	1,25-Dihydroxyvitamin D3	Pimelylcarnitine	0.186569	0.127665	0.356756	0.26618	0.186569	CNX2000	Vitamin D (Calciferol) Metabolism	Endogenous	CNX0759	Fatty Acid Oxidation and Synthesis	Endogenous	OUT
312	1,25-Dihydroxyvitamin D3	Pipecolic acid	0.153658	0.210915	0.462436	0.34503	0.153658	CNX2000	Vitamin D (Calciferol) Metabolism	Endogenous	CNX0761	Collagen Metabolism	Endogenous	OUT
313	1,25-Dihydroxyvitamin D3	Plasmalogen(20:4/p18:0)	-0.133431	0.278028	0.529424	0.395011	0.133431	CNX2000	Vitamin D (Calciferol) Metabolism	Endogenous	CNX2006	Plasmalogen Metabolism	Endogenous	OUT
314	1,25-Dihydroxyvitamin D3	Plasmalogen(22:6/p16:0)	-0.0653621	0.596415	0.748325	0.558336	0.0653621	CNX2000	Vitamin D (Calciferol) Metabolism	Endogenous	CNX2007	Plasmalogen Metabolism	Endogenous	OUT
315	1,25-Dihydroxyvitamin D3	Plasmalogen(p16:0/20:4)	-0.132978	0.279677	0.530928	0.396133	0.132978	CNX2000	Vitamin D (Calciferol) Metabolism	Endogenous	CNX0647	Plasmalogen Metabolism	Endogenous	OUT
316	1,25-Dihydroxyvitamin D3	Plasmalogen(p18:0/22:6)	-0.0021333	0.986225	0.904421	0.674801	0.0021333	CNX2000	Vitamin D (Calciferol) Metabolism	Endogenous	CNX0649	Plasmalogen Metabolism	Endogenous	OUT
317	1,25-Dihydroxyvitamin D3	Propionylcarnitine	-0.00692026	0.955335	0.894852	0.667662	0.00692026	CNX2000	Vitamin D (Calciferol) Metabolism	Endogenous	CNX0774	Fatty Acid Oxidation and Synthesis	Endogenous	OUT
318	1,25-Dihydroxyvitamin D3	Pseudouridine	-0.133382	0.278207	0.529606	0.395146	0.133382	CNX2000	Vitamin D (Calciferol) Metabolism	Endogenous	CNX2027	Pyrimidine Metabolism	Endogenous	OUT
319	1,25-Dihydroxyvitamin D3	Purine	-0.0498722	0.686299	0.791583	0.590611	0.0498722	CNX2000	Vitamin D (Calciferol) Metabolism	Endogenous	CNX0793	Purine Metabolism	Endogenous	OUT
320	1,25-Dihydroxyvitamin D3	Pyroglutamic acid	-0.0852373	0.489495	0.688143	0.513433	0.0852373	CNX2000	Vitamin D (Calciferol) Metabolism	Endogenous	CNX0802	GABA, Glutamate, Arginine, Ornithine, Proline Metabolism	Endogenous	OUT
321	1,25-Dihydroxyvitamin D3	Pyrophosphate	-0.247178	0.0421388	0.191707	0.143035	0.247178	CNX2000	Vitamin D (Calciferol) Metabolism	Endogenous	CNX0803	Phosphate and Pyrophosphate Metabolism	Endogenous	OUT
322	1,25-Dihydroxyvitamin D3	Pyruvic acid	-0.0897727	0.466594	0.674044	0.502913	0.0897727	CNX2000	Vitamin D (Calciferol) Metabolism	Endogenous	CNX0804	Glycolysis and Gluconeogenesis Metabolism	Endogenous	OUT
323	1,25-Dihydroxyvitamin D3	Quinolinic Acid	0.187884	0.124955	0.352727	0.263174	0.187884	CNX2000	Vitamin D (Calciferol) Metabolism	Endogenous	CNX0807	Tryptophan, Kynurenine, Serotonin, Melatonin Metabolism	Endogenous	OUT
324	1,25-Dihydroxyvitamin D3	Riboflavin	-0.029975	0.808275	0.843265	0.629172	0.029975	CNX2000	Vitamin D (Calciferol) Metabolism	Endogenous	CNX0812	Vitamin B2 (Riboflavin) Metabolism	Endogenous	OUT
325	1,25-Dihydroxyvitamin D3	Ribose 5-phosphate	0.0153843	0.900906	0.877407	0.654646	0.0153843	CNX2000	Vitamin D (Calciferol) Metabolism	Endogenous	CNX0312	Pentose Phosphate, Gluconate Metabolism	Endogenous	OUT
326	1,25-Dihydroxyvitamin D3	S-Adenosylhomocysteine	-0.0941934	0.444844	0.659783	0.492273	0.0941934	CNX2000	Vitamin D (Calciferol) Metabolism	Endogenous	CNX0816	SAM, SAH, Methionine, Cysteine, Glutathione Metabolism	Endogenous	OUT
327	1,25-Dihydroxyvitamin D3	SM(d18:1/16:0)	0.217079	0.0753778	0.268475	0.200313	0.217079	CNX2000	Vitamin D (Calciferol) Metabolism	Endogenous	CNX0835	Sphingomyelin Metabolism	Endogenous	OUT
328	1,25-Dihydroxyvitamin D3	SM(d18:1/16:1 OH)	0.304245	0.0116537	0.0857639	0.0639897	0.304245	CNX2000	Vitamin D (Calciferol) Metabolism	Endogenous	CNX0847	Sphingomyelin Metabolism	Endogenous	OUT
329	1,25-Dihydroxyvitamin D3	SM(d18:1/16:1)	0.140858	0.251906	0.503967	0.376017	0.140858	CNX2000	Vitamin D (Calciferol) Metabolism	Endogenous	CNX0831	Sphingomyelin Metabolism	Endogenous	OUT
330	1,25-Dihydroxyvitamin D3	SM(d18:1/16:2 OH)	0.0394193	0.749607	0.819343	0.611324	0.0394193	CNX2000	Vitamin D (Calciferol) Metabolism	Endogenous	CNX0848	Sphingomyelin Metabolism	Endogenous	OUT
331	1,25-Dihydroxyvitamin D3	SM(d18:1/20:1)	-0.297228	0.0138369	0.0964049	0.071929	0.297228	CNX2000	Vitamin D (Calciferol) Metabolism	Endogenous	CNX0853	Sphingomyelin Metabolism	Endogenous	OUT
332	1,25-Dihydroxyvitamin D3	SM(d18:1/20:2)	0.253701	0.0368366	0.177128	0.132157	0.253701	CNX2000	Vitamin D (Calciferol) Metabolism	Endogenous	CNX0840	Sphingomyelin Metabolism	Endogenous	OUT
333	1,25-Dihydroxyvitamin D3	SM(d18:1/22:2)	0.21255	0.0818265	0.281066	0.209707	0.21255	CNX2000	Vitamin D (Calciferol) Metabolism	Endogenous	CNX0842	Sphingomyelin Metabolism	Endogenous	OUT
334	1,25-Dihydroxyvitamin D3	SM(d18:1/26:0 OH)	-0.0382202	0.756986	0.822725	0.613847	0.0382202	CNX2000	Vitamin D (Calciferol) Metabolism	Endogenous	CNX0862	Sphingomyelin Metabolism	Endogenous	OUT
335	1,25-Dihydroxyvitamin D3	SM(d18:1/26:0)	-0.130472	0.28892	0.539774	0.402733	0.130472	CNX2000	Vitamin D (Calciferol) Metabolism	Endogenous	CNX0844	Sphingomyelin Metabolism	Endogenous	OUT
336	1,25-Dihydroxyvitamin D3	SM(d18:1/26:1 OH)	0.0343781	0.78077	0.832401	0.621066	0.0343781	CNX2000	Vitamin D (Calciferol) Metabolism	Endogenous	CNX0863	Sphingomyelin Metabolism	Endogenous	OUT
337	1,25-Dihydroxyvitamin D3	Sedoheptulose monophosphate	-0.0219099	0.859237	0.863019	0.64391	0.0219099	CNX2000	Vitamin D (Calciferol) Metabolism	Endogenous	CNX0823	Pentose Phosphate, Gluconate Metabolism	Endogenous	OUT
338	1,25-Dihydroxyvitamin D3	Serotonin	-0.0673713	0.585149	0.741752	0.553431	0.0673713	CNX2000	Vitamin D (Calciferol) Metabolism	Endogenous	CNX0824	Tryptophan, Kynurenine, Serotonin, Melatonin Metabolism	Endogenous	OUT
339	1,25-Dihydroxyvitamin D3	Spermidine	-0.140063	0.25462	0.506668	0.378032	0.140063	CNX2000	Vitamin D (Calciferol) Metabolism	Endogenous	CNX0869	Polyamine Metabolism	Endogenous	OUT
340	1,25-Dihydroxyvitamin D3	Sphingosine 1-phosphate	-0.00654284	0.957769	0.895672	0.668273	0.00654284	CNX2000	Vitamin D (Calciferol) Metabolism	Endogenous	CNX1102	Sphingomyelin Metabolism	Endogenous	OUT
341	1,25-Dihydroxyvitamin D3	Suberic Acid	0.165647	0.177022	0.423028	0.315627	0.165647	CNX2000	Vitamin D (Calciferol) Metabolism	Endogenous	CNX2031	Fatty Acid Oxidation and Synthesis	Endogenous	OUT
342	1,25-Dihydroxyvitamin D3	Suberylcarnitine	-0.0014644	0.990544	0.905917	0.675918	0.0014644	CNX2000	Vitamin D (Calciferol) Metabolism	Endogenous	CNX0872	Fatty Acid Oxidation and Synthesis	Endogenous	OUT
343	1,25-Dihydroxyvitamin D3	Succinic acid	0.355991	0.00288799	0.0327684	0.024449	0.355991	CNX2000	Vitamin D (Calciferol) Metabolism	Endogenous	CNX0873	Krebs Cycle	Endogenous	OUT
344	1,25-Dihydroxyvitamin D3	THC 18:1/16:0	0.136498	0.267031	0.518699	0.387009	0.136498	CNX2000	Vitamin D (Calciferol) Metabolism	Endogenous	CNX0901	Glycosphingolipid Metabolism	Endogenous	OUT
345	1,25-Dihydroxyvitamin D3	THC 18:1/18:0	0.0632722	0.608233	0.753925	0.562514	0.0632722	CNX2000	Vitamin D (Calciferol) Metabolism	Endogenous	CNX0902	Glycosphingolipid Metabolism	Endogenous	OUT
346	1,25-Dihydroxyvitamin D3	THC 18:1/22:0	-0.108289	0.379398	0.614069	0.458166	0.108289	CNX2000	Vitamin D (Calciferol) Metabolism	Endogenous	CNX0904	Glycosphingolipid Metabolism	Endogenous	OUT
347	1,25-Dihydroxyvitamin D3	THC 18:1/24:0	0.0800707	0.516286	0.704013	0.525274	0.0800707	CNX2000	Vitamin D (Calciferol) Metabolism	Endogenous	CNX0905	Glycosphingolipid Metabolism	Endogenous	OUT
348	1,25-Dihydroxyvitamin D3	Taurine	-0.383455	0.00124759	0.0176355	0.0131581	0.383455	CNX2000	Vitamin D (Calciferol) Metabolism	Endogenous	CNX0886	Taurine, Hypotaurine Metabolism	Endogenous	OUT
349	1,25-Dihydroxyvitamin D3	Taurocholic acid	-0.180474	0.140816	0.375525	0.280185	0.180474	CNX2000	Vitamin D (Calciferol) Metabolism	Endogenous	CNX0888	Bile Salt Metabolism	Endogenous	OUT
350	1,25-Dihydroxyvitamin D3	Taurodeoxycholic acid Pool	-0.0458966	0.710152	0.8025	0.598757	0.0458966	CNX2000	Vitamin D (Calciferol) Metabolism	Endogenous	CNX2026	Bile Salt Metabolism	Endogenous	OUT
351	1,25-Dihydroxyvitamin D3	Tetranor-PGFM	-0.0265703	0.829705	0.851746	0.635499	0.0265703	CNX2000	Vitamin D (Calciferol) Metabolism	Endogenous	CNX0900	Eicosanoid and Resolvin Metabolism	Endogenous	OUT
352	1,25-Dihydroxyvitamin D3	Trimethylamine-N-oxide	0.131024	0.286866	0.537908	0.401341	0.131024	CNX2000	Vitamin D (Calciferol) Metabolism	Endogenous	CNX0930	Microbiome Metabolism	Endogenous	OUT
353	1,25-Dihydroxyvitamin D3	Uracil	-0.070543	0.567565	0.732799	0.546751	0.070543	CNX2000	Vitamin D (Calciferol) Metabolism	Endogenous	CNX0937	Pyrimidine Metabolism	Endogenous	OUT
354	1,25-Dihydroxyvitamin D3	Urea	-0.135519	0.270509	0.522226	0.38964	0.135519	CNX2000	Vitamin D (Calciferol) Metabolism	Endogenous	CNX0938	Urea Cycle	Endogenous	OUT
355	1,25-Dihydroxyvitamin D3	Ureidopropionic acid	-0.402885	0.000658581	0.010941	0.00816326	0.402885	CNX2000	Vitamin D (Calciferol) Metabolism	Endogenous	CNX0939	Pyrimidine Metabolism	Endogenous	OUT
356	1,25-Dihydroxyvitamin D3	Ureidosuccinic acid	-0.193212	0.114417	0.337155	0.251556	0.193212	CNX2000	Vitamin D (Calciferol) Metabolism	Endogenous	CNX0940	Pyrimidine Metabolism	Endogenous	OUT
357	1,25-Dihydroxyvitamin D3	Uric acid	0.0810573	0.511113	0.700915	0.522963	0.0810573	CNX2000	Vitamin D (Calciferol) Metabolism	Endogenous	CNX0941	Purine Metabolism	Endogenous	OUT
358	1,25-Dihydroxyvitamin D3	Uridine	-0.200194	0.101662	0.316506	0.23615	0.200194	CNX2000	Vitamin D (Calciferol) Metabolism	Endogenous	CNX0942	Pyrimidine Metabolism	Endogenous	OUT
359	1,25-Dihydroxyvitamin D3	Uridine 5-diphosphate	-0.407771	0.000557373	0.00962554	0.00718175	0.407771	CNX2000	Vitamin D (Calciferol) Metabolism	Endogenous	CNX0943	Pyrimidine Metabolism	Endogenous	OUT
360	1,25-Dihydroxyvitamin D3	Uridine 5-monophosphate	-0.265883	0.0284166	0.150807	0.112519	0.265883	CNX2000	Vitamin D (Calciferol) Metabolism	Endogenous	CNX0944	Pyrimidine Metabolism	Endogenous	OUT
361	1,25-Dihydroxyvitamin D3	Uridine diphosphate glucose	-0.138494	0.260034	0.51161	0.381719	0.138494	CNX2000	Vitamin D (Calciferol) Metabolism	Endogenous	CNX0945	Pyrimidine Metabolism	Endogenous	OUT
362	1,25-Dihydroxyvitamin D3	Uridine diphosphate glucuronic acid	-0.142196	0.247383	0.499919	0.372997	0.142196	CNX2000	Vitamin D (Calciferol) Metabolism	Endogenous	CNX0946	Pyrimidine Metabolism	Endogenous	OUT
363	1,25-Dihydroxyvitamin D3	Vitamin K2	-0.0587545	0.634123	0.766658	0.572015	0.0587545	CNX2000	Vitamin D (Calciferol) Metabolism	Endogenous	CNX0950	Microbiome Metabolism	Endogenous	OUT
364	1,25-Dihydroxyvitamin D3	Xanthine	0.0813858	0.509396	0.699929	0.522227	0.0813858	CNX2000	Vitamin D (Calciferol) Metabolism	Endogenous	CNX0952	Purine Metabolism	Endogenous	OUT
365	1,25-Dihydroxyvitamin D3	Xanthosine	0.0287262	0.81612	0.846375	0.631492	0.0287262	CNX2000	Vitamin D (Calciferol) Metabolism	Endogenous	CNX1006	Purine Metabolism	Endogenous	OUT
366	1,25-Dihydroxyvitamin D3	Xanthosine monophosphate	-0.0262364	0.831814	0.852541	0.636093	0.0262364	CNX2000	Vitamin D (Calciferol) Metabolism	Endogenous	CNX0955	Purine Metabolism	Endogenous	OUT
367	1,25-Dihydroxyvitamin D3	beta-Alanine	-0.263988	0.0296086	0.15461	0.115356	0.263988	CNX2000	Vitamin D (Calciferol) Metabolism	Endogenous	CNX0170	Pyrimidine Metabolism	Endogenous	OUT
368	1,25-Dihydroxyvitamin D3	cis-aconitic acid	0.0163632	0.894635	0.875244	0.653032	0.0163632	CNX2000	Vitamin D (Calciferol) Metabolism	Endogenous	CNX0259	Krebs Cycle	Endogenous	OUT
369	1,25-Dihydroxyvitamin D3	p-Aminobenzoic acid	-0.0765935	0.534725	0.714418	0.533038	0.0765935	CNX2000	Vitamin D (Calciferol) Metabolism	Endogenous	CNX0644	Microbiome Metabolism	Endogenous	OUT
370	1,25-Dihydroxyvitamin D3	p-Hydroxyphenylacetic acid	-0.0696837	0.572305	0.735188	0.548534	0.0696837	CNX2000	Vitamin D (Calciferol) Metabolism	Endogenous	CNX0646	Microbiome Metabolism	Endogenous	OUT
371	1,25-Dihydroxyvitamin D3	4-Ethylphenyl sulfate	-0.0228271	0.853409	0.860721	0.642196	0.0228271	CNX2000	Vitamin D (Calciferol) Metabolism	Endogenous	CNX2141	Microbiome Metabolism	Endogenous	OUT
372	1,25-Dihydroxyvitamin D3	7-ketocholesterol	0.155122	0.206546	0.457131	0.341072	0.155122	CNX2000	Vitamin D (Calciferol) Metabolism	Endogenous	CNX0095	Cholesterol, Cortisol, Non-Gonadal Steroid Metabolism	Endogenous	OUT
373	1,25-Dihydroxyvitamin D3	Cholestenone	0.103972	0.398799	0.627833	0.468435	0.103972	CNX2000	Vitamin D (Calciferol) Metabolism	Endogenous	CNX0253	Cholesterol, Cortisol, Non-Gonadal Steroid Metabolism	Endogenous	OUT
374	1,25-Dihydroxyvitamin D3	CoQ10	0.252177	0.0380225	0.1803	0.134524	0.252177	CNX2000	Vitamin D (Calciferol) Metabolism	Endogenous	CNX0290	Ubiquinone and Dolichol Metabolism	Endogenous	OUT
375	1,25-Dihydroxyvitamin D3	CoQ10H2	0.154558	0.208223	0.459332	0.342714	0.154558	CNX2000	Vitamin D (Calciferol) Metabolism	Endogenous	CNX0293	Ubiquinone and Dolichol Metabolism	Endogenous	OUT
376	1,25-Dihydroxyvitamin D3	Cortisol	-0.0690554	0.575782	0.736861	0.549782	0.0690554	CNX2000	Vitamin D (Calciferol) Metabolism	Endogenous	CNX2028	Cholesterol, Cortisol, Non-Gonadal Steroid Metabolism	Endogenous	OUT
377	1,25-Dihydroxyvitamin D3	DeoxyCer(m18:1/16:0)	-0.11388	0.355132	0.596189	0.444825	0.11388	CNX2000	Vitamin D (Calciferol) Metabolism	Endogenous	CNX2133	Deoxysphingolipids	Endogenous	OUT
378	1,25-Dihydroxyvitamin D3	DeoxyCer(m18:1/22:0)	0.1853	0.130324	0.360657	0.269091	0.1853	CNX2000	Vitamin D (Calciferol) Metabolism	Endogenous	CNX2132	Deoxysphingolipids	Endogenous	OUT
379	1,25-Dihydroxyvitamin D3	DeoxyCer(m18:1/26:1)	0.0689625	0.576297	0.73696	0.549856	0.0689625	CNX2000	Vitamin D (Calciferol) Metabolism	Endogenous	CNX2139	Deoxysphingolipids	Endogenous	OUT
380	1,25-Dihydroxyvitamin D3	DeoxydihydroCer(m18:0/16:0)	-0.251222	0.038782	0.182585	0.13623	0.251222	CNX2000	Vitamin D (Calciferol) Metabolism	Endogenous	CNX2123	Deoxysphingolipids	Endogenous	OUT
381	1,25-Dihydroxyvitamin D3	DeoxydihydroCer(m18:0/18:0)	-0.138909	0.258593	0.51041	0.380824	0.138909	CNX2000	Vitamin D (Calciferol) Metabolism	Endogenous	CNX2124	Deoxysphingolipids	Endogenous	OUT
382	1,25-Dihydroxyvitamin D3	DeoxydihydroCer(m18:0/24:0)	0.134844	0.272926	0.524215	0.391124	0.134844	CNX2000	Vitamin D (Calciferol) Metabolism	Endogenous	CNX2127	Deoxysphingolipids	Endogenous	OUT
383	1,25-Dihydroxyvitamin D3	DeoxydihydroCer(m18:0/24:1)	0.223856	0.0664904	0.25061	0.186984	0.223856	CNX2000	Vitamin D (Calciferol) Metabolism	Endogenous	CNX2128	Deoxysphingolipids	Endogenous	OUT
384	1,25-Dihydroxyvitamin D3	Ergothioneine	0.223366	0.0671033	0.251712	0.187806	0.223366	CNX2000	Vitamin D (Calciferol) Metabolism	Endogenous	CNX2103	Phytonutrients, Bioactive Botanical Metabolites	Exogenous	OUT
385	1,25-Dihydroxyvitamin D3	GD3(d18:1/16:0)	0.177897	0.146673	0.38366	0.286254	0.177897	CNX2000	Vitamin D (Calciferol) Metabolism	Endogenous	CNX2071	Glycosphingolipid Metabolism	Endogenous	OUT
386	1,25-Dihydroxyvitamin D3	GM3(d18:1/16:0)	0.158994	0.195304	0.44405	0.331312	0.158994	CNX2000	Vitamin D (Calciferol) Metabolism	Endogenous	CNX2115	Glycosphingolipid Metabolism	Endogenous	OUT
387	1,25-Dihydroxyvitamin D3	GM3(d18:1/18:0)	0.0685392	0.578645	0.738326	0.550876	0.0685392	CNX2000	Vitamin D (Calciferol) Metabolism	Endogenous	CNX2117	Glycosphingolipid Metabolism	Endogenous	OUT
388	1,25-Dihydroxyvitamin D3	GM3(d18:1/24:0)	0.204316	0.0946667	0.304791	0.227409	0.204316	CNX2000	Vitamin D (Calciferol) Metabolism	Endogenous	CNX2120	Glycosphingolipid Metabolism	Endogenous	OUT
389	1,25-Dihydroxyvitamin D3	GM3(d18:1/24:1)	0.108816	0.37707	0.612405	0.456924	0.108816	CNX2000	Vitamin D (Calciferol) Metabolism	Endogenous	CNX2121	Glycosphingolipid Metabolism	Endogenous	OUT
390	1,25-Dihydroxyvitamin D3	PC(16:0/16:0)	0.150146	0.221662	0.474207	0.353812	0.150146	CNX2000	Vitamin D (Calciferol) Metabolism	Endogenous	CNX0667	Phospholipid Metabolism	Endogenous	OUT
391	1,25-Dihydroxyvitamin D3	PC(16:0/18:1)	0.0701314	0.569833	0.734079	0.547707	0.0701314	CNX2000	Vitamin D (Calciferol) Metabolism	Endogenous	CNX0668	Phospholipid Metabolism	Endogenous	OUT
392	1,25-Dihydroxyvitamin D3	PC(16:0/18:2)	0.0355929	0.773227	0.829527	0.618921	0.0355929	CNX2000	Vitamin D (Calciferol) Metabolism	Endogenous	CNX0691	Phospholipid Metabolism	Endogenous	OUT
393	1,25-Dihydroxyvitamin D3	PC(16:0/20:4)	0.0671393	0.586445	0.742567	0.55404	0.0671393	CNX2000	Vitamin D (Calciferol) Metabolism	Endogenous	CNX0670	Phospholipid Metabolism	Endogenous	OUT
394	1,25-Dihydroxyvitamin D3	PC(16:0/22:6)	0.218321	0.0736809	0.264997	0.197718	0.218321	CNX2000	Vitamin D (Calciferol) Metabolism	Endogenous	CNX0671	Phospholipid Metabolism	Endogenous	OUT
395	1,25-Dihydroxyvitamin D3	PC(18:0/18:2)	0.0684586	0.579094	0.7385	0.551005	0.0684586	CNX2000	Vitamin D (Calciferol) Metabolism	Endogenous	CNX0672	Phospholipid Metabolism	Endogenous	OUT
396	1,25-Dihydroxyvitamin D3	PC(18:0/20:3)	0.192948	0.114923	0.337855	0.252079	0.192948	CNX2000	Vitamin D (Calciferol) Metabolism	Endogenous	CNX0673	Phospholipid Metabolism	Endogenous	OUT
397	1,25-Dihydroxyvitamin D3	PC(20:4/P-16:0)	0.0853012	0.489168	0.687979	0.513311	0.0853012	CNX2000	Vitamin D (Calciferol) Metabolism	Endogenous	CNX0675	Plasmalogen Metabolism	Endogenous	OUT
398	1,25-Dihydroxyvitamin D3	PC(30:0)	0.166965	0.173551	0.41897	0.312599	0.166965	CNX2000	Vitamin D (Calciferol) Metabolism	Endogenous	CNX0685	Phospholipid Metabolism	Endogenous	OUT
399	1,25-Dihydroxyvitamin D3	PC(32:1)	0.0195744	0.874113	0.868676	0.648131	0.0195744	CNX2000	Vitamin D (Calciferol) Metabolism	Endogenous	CNX0688	Phospholipid Metabolism	Endogenous	OUT
[truncated: 92,265 more rows]

## Sheet: Data 8. NBS network TD
Supplementary Data 8. Metabolic network statistics in typically developing newborn males. Pearson correlation analysis.
[truncated: 92,666 more rows]

[truncated: 13 more sheets: Data 9. 5yo network ASD stat, Data 10. 5yo network TD, Data 11. 5yo net pathway rank, Data 12. NBS net pathway rank, Data 13. 5yo Met network rank, Data 14. NBS Met network rank, Data 15. Vnet NBS males, Data 16. Vnet 5yo males, Data 17 Vnet NBS with replace, Data 18 Vnet 5yo with replace, Data 19. Metabolite MRMs, Numerical Source Data, Sheet1]
